# Supplementary material for: Reference-guided metagenomics reveals genome-level evidence of potential microbial transmission from the ISS environment to an astronaut's microbiome
Source: iScience. 2021 Jan 29;24(2):102114. doi: 10.1016/j.isci.2021.102114 (PMC7892915; doi:10.1016/j.isci.2021.102114)
Supplement: Table S1. Isolate assembly information [file mmc2.zip › isci_102114_mmc2.tsv]

assembly_ID	nasa_isolate_identifier	mission	isolation_date	location	NCBI_tax	bioproject	genome_accession	num_contigs	total_length	GC_content	max_contig_length	min_contig_length	N50	L50	est_perc_completion	est_perc_redundancy
s8-S-aureus	101110051-1	M22	3/5/10	U.S. LAB	Staphylococcus aureus	PRJNA486830	QVTO00000000	33	2744264	32.61	447354	2503	189408	5	99.51	0.44
s9-S-aureus	101110051-4	M22	3/5/10	U.S. LAB	Staphylococcus aureus	PRJNA486830	QVTP00000000	26	2729220	32.63	439614	3121	199587	5	99.51	0.08
s42-S-aureus	150760009-1	M42	3/9/15	Node 2	Staphylococcus aureus	PRJNA486830	QVUW00000000	25	2757620	32.73	780950	3122	193004	4	99.4	0.13
s52-S-auricularis	153480033-2	M45	11/16/15	Node 2	Staphylococcus auricularis	PRJNA486830	QVVG00000000	29	2275253	37.12	739686	2592	279039	3	99.45	0
s1-S-epidermidis	062690023-2	M13	8/14/06	Node 1	Staphylococcus epidermidis	PRJNA486830	QVTH00000000	27	2474612	31.89	641503	2760	129561	5	99.67	0
s2-S-epidermidis	062690023-2	M13	8/14/06	Node 1	Staphylococcus epidermidis	PRJNA486830	QVTI00000000	20	2384624	32.07	448437	2622	281537	4	99.67	0
s3-S-epidermidis	062690027-5	M13	8/14/06	U.S. LAB	Staphylococcus epidermidis	PRJNA486830	QVTJ00000000	43	2495473	31.89	551679	2522	102419	7	99.81	0
s4-S-epidermidis	092160042-1	M20	7/15/09	Node 1	Staphylococcus epidermidis	PRJNA486830	QVTK00000000	46	2453793	31.9	263716	3263	89997	9	99.67	0
s5-S-epidermidis	092160043-2	M20	7/15/09	U.S. Airlock	Staphylococcus epidermidis	PRJNA486830	QVTL00000000	44	2461918	31.88	263697	3270	90000	9	99.67	0
s6-S-epidermidis	093350086-1	M21	11/11/09	U.S. LAB	Staphylococcus epidermidis	PRJNA486830	QVTM00000000	42	2417389	31.88	243921	2546	96473	9	99.81	0
s7-S-epidermidis	101110045-3	M22	3/5/10	Node 1	Staphylococcus epidermidis	PRJNA486830	QVTN00000000	55	2495043	31.89	213843	3411	76578	12	99.81	0
s10-S-epidermidis	101110055-1	M22	3/5/10	Node 3	Staphylococcus epidermidis	PRJNA486830	QVTQ00000000	42	2325157	31.94	234816	2780	102147	8	98.13	0.36
s11-S-epidermidis	101110055-2	M22	3/5/10	Node 3	Staphylococcus epidermidis	PRJNA486830	QVTR00000000	47	2477946	31.99	234816	2780	95856	9	99.81	0.36
s12-S-epidermidis	101110059-2	M22	3/5/10	Node 3	Staphylococcus epidermidis	PRJNA486830	QVTS00000000	30	2515779	31.85	572330	3191	126883	5	99.67	0.11
s13-S-epidermidis	101110059-4	M22	3/5/10	Node 3	Staphylococcus epidermidis	PRJNA486830	QVTT00000000	47	2435114	31.87	253327	2925	96255	9	99.81	0
s14-S-epidermidis	101110061-3	M22	3/5/10	Node 2	Staphylococcus epidermidis	PRJNA486830	QVTU00000000	56	2459155	32.06	518032	2506	82839	9	99.81	0.09
s15-S-epidermidis	111540027-1	M27	4/15/11	U.S. LAB	Staphylococcus epidermidis	PRJNA486830	QVTV00000000	44	2420896	32.07	263877	2608	102093	8	99.81	0.37
s16-S-epidermidis	111540043-1	M27	4/15/11	Node 3	Staphylococcus epidermidis	PRJNA486830	QVTW00000000	41	2412217	31.89	216891	2523	96487	9	99.81	0
s17-S-epidermidis	111540049-1	M27	4/15/11	Node 1	Staphylococcus epidermidis	PRJNA486830	QVTX00000000	36	2569393	31.89	332984	2564	169746	5	99.67	0
s18-S-epidermidis	111540051-2	M27	4/15/11	Node 1	Staphylococcus epidermidis	PRJNA486830	QVTY00000000	50	2423330	32.05	210783	3412	97965	9	99.81	0
s19-S-epidermidis	112620034-1	M28	8/12/11	U.S. LAB	Staphylococcus epidermidis	PRJNA486830	QVTZ00000000	24	2481800	31.88	548604	3698	214648	4	99.11	0.71
s20-S-epidermidis	112620042-1	M28	8/12/11	Node 3	Staphylococcus epidermidis	PRJNA486830	QVUA00000000	44	2449770	31.9	263861	3263	90023	9	99.67	0
s21-S-epidermidis	112620042-2	M28	8/12/11	Node 3	Staphylococcus epidermidis	PRJNA486830	QVUB00000000	66	2523357	31.95	349736	2816	81982	11	99.81	0.06
s22-S-epidermidis	121210007-2	M30	1/18/12	Node 3	Staphylococcus epidermidis	PRJNA486830	QVUC00000000	34	2558164	31.86	572000	2745	140739	4	99.67	0.06
s23-S-epidermidis	121560037-1	M31	5/29/12	PMM	Staphylococcus epidermidis	PRJNA486830	QVUD00000000	44	2464761	31.86	348946	2546	114841	7	99.67	0.38
s24-S-epidermidis	122620009-4	M32	9/7/12	Node 1	Staphylococcus epidermidis	PRJNA486830	QVUE00000000	22	2442384	31.94	340835	3289	217317	5	99.67	0.21
s25-S-epidermidis	122620013-1	M32	9/7/12	Node 3	Staphylococcus epidermidis	PRJNA486830	QVUF00000000	61	2468993	31.88	263640	2511	87652	10	99.81	0.05
s26-S-epidermidis	131360007-1	M35	4/29/13	Node 3	Staphylococcus epidermidis	PRJNA486830	QVUG00000000	65	2543488	31.85	234902	2534	81698	10	99.81	0.16
s27-S-epidermidis	131360007-4	M35	4/29/13	Node 3	Staphylococcus epidermidis	PRJNA486830	QVUH00000000	23	2471120	31.89	453729	3270	166512	4	99.67	0
s28-S-epidermidis	131360011-3	M35	4/29/13	Node 3	Staphylococcus epidermidis	PRJNA486830	QVUI00000000	36	2558755	31.87	383775	2546	166280	5	99.67	0
s29-S-epidermidis	131360011-6	M35	4/29/13	Node 3	Staphylococcus epidermidis	PRJNA486830	QVUJ00000000	26	2497623	31.88	301742	2652	244734	5	99.67	0
s30-S-epidermidis	132550007-3	M36	8/23/13	Node 2	Staphylococcus epidermidis	PRJNA486830	QVUK00000000	30	2444262	31.94	572296	2546	150158	4	99.11	0
s31-S-epidermidis	133170025-3	M37	10/19/13	Node 3	Staphylococcus epidermidis	PRJNA486830	QVUL00000000	45	2405921	31.9	348944	3232	96148	9	99.67	0.28
s32-S-epidermidis	140720013-2	M38	2/19/14	Node 3	Staphylococcus epidermidis	PRJNA486830	QVUM00000000	29	2557465	31.82	572296	2546	330165	3	99.67	0
s33-S-epidermidis	140720001-2	M38	2/19/14	Node 1	Staphylococcus epidermidis	PRJNA486830	QVUN00000000	42	2407007	32.05	210878	2546	96260	9	99.81	0.56
s34-S-epidermidis	140720015-3	M38	2/19/14	Node 3	Staphylococcus epidermidis	PRJNA486830	QVUO00000000	40	2499678	31.91	307419	2546	109619	7	99.81	0.08
s35-S-epidermidis	140720015-4	M38	2/19/14	Node 3	Staphylococcus epidermidis	PRJNA486830	QVUP00000000	39	2495802	31.92	307419	3263	109590	7	99.81	0.08
s36-S-epidermidis	142550003-2	M40	8/29/14	Node 3	Staphylococcus epidermidis	PRJNA486830	QVUQ00000000	26	2491982	31.94	738697	2560	167298	4	99.67	0
s37-S-epidermidis	143160011-2	M41	11/3/14	Node 3	Staphylococcus epidermidis	PRJNA486830	QVUR00000000	46	2405392	31.93	264860	3138	96097	9	99.81	0
s39-S-epidermidis	150790064-1	M42	12/31/14	PWD Hot (bag)	Staphylococcus epidermidis	PRJNA486830	QVUT00000000	25	2484859	31.84	517334	3165	207895	4	99.67	0
s40-S-epidermidis	150790064-2	M42	12/31/14	PWD Hot (bag)	Staphylococcus epidermidis	PRJNA486830	QVUU00000000	27	2486731	31.84	449805	3165	135147	5	99.67	0
s41-S-epidermidis	150790064-3	M42	12/31/14	PWD Hot (bag)	Staphylococcus epidermidis	PRJNA486830	QVUV00000000	22	2424248	31.92	574385	3165	244168	4	99.67	0
s44-S-epidermidis	150790064-4	M42	12/31/14	PWD Hot (bag)	Staphylococcus epidermidis	PRJNA486830	QVUY00000000	24	2484644	31.84	573979	3165	244186	4	99.67	0
s45-S-epidermidis	151460026-2	M43	4/16/15	U.S. LAB	Staphylococcus epidermidis	PRJNA486830	QVUZ00000000	51	2478245	31.87	234263	3224	86988	10	99.67	0.28
s46-S-epidermidis	151460026-4	M43	4/16/15	U.S. LAB	Staphylococcus epidermidis	PRJNA486830	QVVA00000000	48	2448205	31.92	348245	3224	96353	8	99.67	0.28
s47-S-epidermidis	151460026-5	M43	4/16/15	U.S. LAB	Staphylococcus epidermidis	PRJNA486830	QVVB00000000	49	2492482	31.85	348522	3224	110276	7	99.67	0.28
s48-S-epidermidis	151460030-2	M43	4/16/15	Node 2	Staphylococcus epidermidis	PRJNA486830	QVVC00000000	41	2397276	31.98	284958	2968	96254	7	99.81	0
s49-S-epidermidis	151460030-5	M43	4/16/15	Node 2	Staphylococcus epidermidis	PRJNA486830	QVVD00000000	44	2399617	31.99	284900	2968	85212	9	99.81	0
s50-S-epidermidis	153480029-2	M45	11/16/15	U.S. LAB	Staphylococcus epidermidis	PRJNA486830	QVVE00000000	45	2462556	31.87	366313	2951	96236	8	99.81	0.06
s51-S-epidermidis	153480029-5	M45	11/16/15	U.S. LAB	Staphylococcus epidermidis	PRJNA486830	QVVF00000000	32	2571003	31.87	572066	2815	151954	5	99.67	0.06
s53-S-epidermidis	153480037-3	M45	11/16/15	PMM	Staphylococcus epidermidis	PRJNA486830	QVVH00000000	41	2450921	31.98	348872	2809	101814	6	99.67	0.06
s38-S-lugdunensis	143160013-2	M41	11/3/14	Node 3	Staphylococcus lugdunensis	PRJNA486830	QVUS00000000	19	2535435	33.65	463341	3054	273752	4	99.61	0
s43-S-saprophyticus	150760011-1	M42	3/9/15	PMM	Staphylococcus saprophyticus	PRJNA486830	QVUX00000000	21	2639106	32.97	811837	3234	617434	2	99.44	0
