# Supplementary material for: Reference-guided metagenomics reveals genome-level evidence of potential microbial transmission from the ISS environment to an astronaut's microbiome
Source: iScience. 2021 Jan 29;24(2):102114. doi: 10.1016/j.isci.2021.102114 (PMC7892915; doi:10.1016/j.isci.2021.102114)
Supplement: Table S2. Metagenome samples recovered [file mmc3.zip › isci_102114_mmc3.tsv]

full_ID	astronaut_ID	L-240	L-150	L-90	L-60	F+7	F+90	F+180	R+3	R+30	R+60	Total Samples
AstBxSW3	AstB	Sampled	Sampled	Sampled	Sampled	Sampled	Sampled	Sampled	Sampled	Sampled	Sampled	10
AstCxSW3	AstC	Sampled	Not Sampled	Sampled	Sampled	Sampled	Sampled	Sampled	Sampled	Sampled	Sampled	9
AstExSW3	AstE	Not Sampled	Sampled	Sampled	Sampled	Sampled	Sampled	Sampled	Sampled	Sampled	Sampled	9
AstGxSW3	AstG	Not Sampled	Sampled	Sampled	Sampled	Sampled	Sampled	Sampled	Sampled	Sampled	Sampled	9
AstHxSW3	AstH	Sampled	Sampled	Sampled	Sampled	Sampled	Sampled	Sampled	Sampled	Sampled	Sampled	10
