# Supplementary material for: Reference-guided metagenomics reveals genome-level evidence of potential microbial transmission from the ISS environment to an astronaut's microbiome
Source: iScience. 2021 Jan 29;24(2):102114. doi: 10.1016/j.isci.2021.102114 (PMC7892915; doi:10.1016/j.isci.2021.102114)
Supplement: Table S3. Metagenome information [file mmc4.zip › isci_102114_mmc4.tsv]

full_ID	astronaut_ID	timepoint	flt_group	forward_reads	reverse_reads	equal_pairs	total_reads	Mbp
AstBxSW3x01	AstB	L-240	Pre-Flight	201323	201323	equal	402646	60.3969
AstBxSW3x02	AstB	L-150	Pre-Flight	246478	246478	equal	492956	73.9434
AstBxSW3x03	AstB	L-90	Pre-Flight	253313	253313	equal	506626	75.9939
AstBxSW3x04	AstB	L-60	Pre-Flight	191267	191267	equal	382534	57.3801
AstBxSW3x05	AstB	F+7	In-Flight	163795	163795	equal	327590	49.1385
AstBxSW3x06	AstB	F+90	In-Flight	246229	246229	equal	492458	73.8687
AstBxSW3x07	AstB	F+180	In-Flight	238685	238685	equal	477370	71.6055
AstBxSW3x08	AstB	R+3	Post-Flight	244739	244739	equal	489478	73.4217
AstBxSW3x09	AstB	R+30	Post-Flight	244659	244659	equal	489318	73.3977
AstBxSW3x10	AstB	R+60	Post-Flight	213652	213652	equal	427304	64.0956
AstCxSW3x01	AstC	L-240	Pre-Flight	340566	340566	equal	681132	102.1698
AstCxSW3x03	AstC	L-90	Pre-Flight	362529	362529	equal	725058	108.7587
AstCxSW3x04	AstC	L-60	Pre-Flight	1127076	1127076	equal	2254152	338.1228
AstCxSW3x05	AstC	F+7	In-Flight	295297	295297	equal	590594	88.5891
AstCxSW3x06	AstC	F+90	In-Flight	358639	358639	equal	717278	107.5917
AstCxSW3x07	AstC	F+180	In-Flight	299995	299995	equal	599990	89.9985
AstCxSW3x08	AstC	R+3	Post-Flight	265324	265324	equal	530648	79.5972
AstCxSW3x09	AstC	R+30	Post-Flight	204610	204610	equal	409220	61.383
AstCxSW3x10	AstC	R+60	Post-Flight	284645	284645	equal	569290	85.3935
AstExSW3x02	AstE	L-150	Pre-Flight	380870	307960	not_equal	688830	103.3245
AstExSW3x03	AstE	L-90	Pre-Flight	292115	215574	not_equal	507689	76.15335
AstExSW3x04	AstE	L-60	Pre-Flight	532239	532239	equal	1064478	159.6717
AstExSW3x05	AstE	F+7	In-Flight	515961	515961	equal	1031922	154.7883
AstExSW3x06	AstE	F+90	In-Flight	794761	794761	equal	1589522	238.4283
AstExSW3x07	AstE	F+180	In-Flight	997593	927154	not_equal	1924747	288.71205
AstExSW3x08	AstE	R+3	Post-Flight	432403	356886	not_equal	789289	118.39335
AstExSW3x09	AstE	R+30	Post-Flight	243776	243776	equal	487552	73.1328
AstExSW3x10	AstE	R+60	Post-Flight	984863	929433	not_equal	1914296	287.1444
AstGxSW3x02	AstG	L-150	Pre-Flight	344135	265636	not_equal	609771	91.46565
AstGxSW3x03	AstG	L-90	Pre-Flight	228967	228967	equal	457934	68.6901
AstGxSW3x04	AstG	L-60	Pre-Flight	562856	468515	not_equal	1031371	154.70565
AstGxSW3x05	AstG	F+7	In-Flight	381412	381412	equal	762824	114.4236
AstGxSW3x06	AstG	F+90	In-Flight	315548	226104	not_equal	541652	81.2478
AstGxSW3x07	AstG	F+180	In-Flight	559652	441061	not_equal	1000713	150.10695
AstGxSW3x08	AstG	R+3	Post-Flight	485357	668513	not_equal	1153870	173.0805
AstGxSW3x09	AstG	R+30	Post-Flight	325781	503792	not_equal	829573	124.43595
AstGxSW3x10	AstG	R+60	Post-Flight	532973	532973	equal	1065946	159.8919
AstHxSW3x01	AstH	L-240	Pre-Flight	268438	268438	equal	536876	80.5314
AstHxSW3x02	AstH	L-150	Pre-Flight	218361	218361	equal	436722	65.5083
AstHxSW3x03	AstH	L-90	Pre-Flight	624194	539785	not_equal	1163979	174.59685
AstHxSW3x04	AstH	L-60	Pre-Flight	439292	357110	not_equal	796402	119.4603
AstHxSW3x05	AstH	F+7	In-Flight	299826	213742	not_equal	513568	77.0352
AstHxSW3x06	AstH	F+90	In-Flight	408775	324311	not_equal	733086	109.9629
AstHxSW3x07	AstH	F+180	In-Flight	407132	290414	not_equal	697546	104.6319
AstHxSW3x08	AstH	R+3	Post-Flight	422734	334769	not_equal	757503	113.62545
AstHxSW3x09	AstH	R+30	Post-Flight	469080	369770	not_equal	838850	125.8275
AstHxSW3x10	AstH	R+60	Post-Flight	318954	233478	not_equal	552432	82.8648
