# Supplementary material for: Reference-guided metagenomics reveals genome-level evidence of potential microbial transmission from the ISS environment to an astronaut's microbiome
Source: iScience. 2021 Jan 29;24(2):102114. doi: 10.1016/j.isci.2021.102114 (PMC7892915; doi:10.1016/j.isci.2021.102114)
Supplement: Table S4. Isolate assembly dereplication information [file mmc5.zip]

Archive with 1 entries (1 files):
- isci_102114_mmc5.tsv
