# Supplementary material for: Reference-guided metagenomics reveals genome-level evidence of potential microbial transmission from the ISS environment to an astronaut's microbiome
Source: iScience. 2021 Jan 29;24(2):102114. doi: 10.1016/j.isci.2021.102114 (PMC7892915; doi:10.1016/j.isci.2021.102114)
Supplement: Table S4. Isolate assembly dereplication information [file mmc5.zip › isci_102114_mmc5.tsv]

dereplicated_genome_ID	genome_IDs_represented
s9-S-aureus	s8-S-aureus,s9-S-aureus
s42-S-aureus	s42-S-aureus
s52-S-auricularis	s52-S-auricularis
s29-S-epidermidis	s1-S-epidermidis,s17-S-epidermidis,s19-S-epidermidis,s2-S-epidermidis,s24-S-epidermidis,s29-S-epidermidis,s36-S-epidermidis
s32-S-epidermidis	s10-S-epidermidis,s11-S-epidermidis,s12-S-epidermidis,s13-S-epidermidis,s14-S-epidermidis,s15-S-epidermidis,s16-S-epidermidis,s18-S-epidermidis,s20-S-epidermidis,s21-S-epidermidis,s22-S-epidermidis,s23-S-epidermidis,s25-S-epidermidis,s26-S-epidermidis,s27-S-epidermidis,s28-S-epidermidis,s3-S-epidermidis,s30-S-epidermidis,s31-S-epidermidis,s32-S-epidermidis,s33-S-epidermidis,s34-S-epidermidis,s35-…
s38-S-lugdunensis	s38-S-lugdunensis
s43-S-saprophyticus	s43-S-saprophyticus
