# Supplementary material for: Reference-guided metagenomics reveals genome-level evidence of potential microbial transmission from the ISS environment to an astronaut's microbiome
Source: iScience. 2021 Jan 29;24(2):102114. doi: 10.1016/j.isci.2021.102114 (PMC7892915; doi:10.1016/j.isci.2021.102114)
Supplement: Table S5. Read-mapping summary information [file mmc6.zip › isci_102114_mmc6.tsv]

full_ID	astronaut_ID	timepoint	flt_group	isolate_mapped_to	forward_reads	reverse_reads	equal_pairs	perc_mapped	detection	median_pident_of_recruited_reads
AstBxSW3x01	AstB	L-240	Pre-Flight	s29-S-epidermidis	201323	201323	equal	0.0993428	2.09984	97.368
AstBxSW3x01	AstB	L-240	Pre-Flight	s32-S-epidermidis	201323	201323	equal	0.12393	2.29031	98.675
AstBxSW3x01	AstB	L-240	Pre-Flight	s38-S-lugdunensis	201323	201323	equal	0.00397371	0.062435	94.7625
AstBxSW3x01	AstB	L-240	Pre-Flight	s42-S-aureus	201323	201323	equal	0.0052155	0.0604507	91.1205
AstBxSW3x01	AstB	L-240	Pre-Flight	s43-S-saprophyticus	201323	201323	equal	0.0052155	0.0716531	94.7585
AstBxSW3x01	AstB	L-240	Pre-Flight	s52-S-auricularis	201323	201323	equal	0.00372536	0.0446983	94.7585
AstBxSW3x01	AstB	L-240	Pre-Flight	s9-S-aureus	201323	201323	equal	0.0052155	0.0611164	91.1205
AstBxSW3x02	AstB	L-150	Pre-Flight	s29-S-epidermidis	246478	246478	equal	0.290695	7.24645	97.987
AstBxSW3x02	AstB	L-150	Pre-Flight	s32-S-epidermidis	246478	246478	equal	0.342221	7.72194	98.675
AstBxSW3x02	AstB	L-150	Pre-Flight	s38-S-lugdunensis	246478	246478	equal	0.00973718	0.172002	96.667
AstBxSW3x02	AstB	L-150	Pre-Flight	s42-S-aureus	246478	246478	equal	0.0142001	0.202675	96.026
AstBxSW3x02	AstB	L-150	Pre-Flight	s43-S-saprophyticus	246478	246478	equal	0.01136	0.160357	97.333
AstBxSW3x02	AstB	L-150	Pre-Flight	s52-S-auricularis	246478	246478	equal	0.0109543	0.161081	96.825
AstBxSW3x02	AstB	L-150	Pre-Flight	s9-S-aureus	246478	246478	equal	0.0148086	0.216948	96.026
AstBxSW3x03	AstB	L-90	Pre-Flight	s29-S-epidermidis	253313	253313	equal	0.0890203	2.35172	98
AstBxSW3x03	AstB	L-90	Pre-Flight	s32-S-epidermidis	253313	253313	equal	0.0967183	2.44183	98.675
AstBxSW3x03	AstB	L-90	Pre-Flight	s38-S-lugdunensis	253313	253313	equal	0.00730322	0.126684	94.635
AstBxSW3x03	AstB	L-90	Pre-Flight	s42-S-aureus	253313	253313	equal	0.0075006	0.124745	95.205
AstBxSW3x03	AstB	L-90	Pre-Flight	s43-S-saprophyticus	253313	253313	equal	0.00572414	0.0971541	94.605
AstBxSW3x03	AstB	L-90	Pre-Flight	s52-S-auricularis	253313	253313	equal	0.0177646	0.47542	100
AstBxSW3x03	AstB	L-90	Pre-Flight	s9-S-aureus	253313	253313	equal	0.00769799	0.131539	94.3705
AstBxSW3x04	AstB	L-60	Pre-Flight	s29-S-epidermidis	191267	191267	equal	0.0737189	1.49975	97.987
AstBxSW3x04	AstB	L-60	Pre-Flight	s32-S-epidermidis	191267	191267	equal	0.0917565	1.65828	98.675
AstBxSW3x04	AstB	L-60	Pre-Flight	s38-S-lugdunensis	191267	191267	equal	0.00287556	0.0301329	100
AstBxSW3x04	AstB	L-60	Pre-Flight	s42-S-aureus	191267	191267	equal	0.00418263	0.051131	99.3355
AstBxSW3x04	AstB	L-60	Pre-Flight	s43-S-saprophyticus	191267	191267	equal	0.00365981	0.0418323	95.3485
AstBxSW3x04	AstB	L-60	Pre-Flight	s52-S-auricularis	191267	191267	equal	0.00392122	0.0553785	97.3465
AstBxSW3x04	AstB	L-60	Pre-Flight	s9-S-aureus	191267	191267	equal	0.00418263	0.0547043	99.3355
AstBxSW3x05	AstB	F+7	In-Flight	s29-S-epidermidis	163795	163795	equal	0.460332	7.75505	97.945
AstBxSW3x05	AstB	F+7	In-Flight	s32-S-epidermidis	163795	163795	equal	0.4875	8.02412	98.675
AstBxSW3x05	AstB	F+7	In-Flight	s38-S-lugdunensis	163795	163795	equal	0.0186208	0.219844	96.689
AstBxSW3x05	AstB	F+7	In-Flight	s42-S-aureus	163795	163795	equal	0.0170945	0.196981	96.6795
AstBxSW3x05	AstB	F+7	In-Flight	s43-S-saprophyticus	163795	163795	equal	0.0143472	0.171687	96.026
AstBxSW3x05	AstB	F+7	In-Flight	s52-S-auricularis	163795	163795	equal	0.0128209	0.156115	95.9865
AstBxSW3x05	AstB	F+7	In-Flight	s9-S-aureus	163795	163795	equal	0.0161788	0.187086	96.026
AstBxSW3x06	AstB	F+90	In-Flight	s29-S-epidermidis	246229	246229	equal	0.268246	6.44561	98
AstBxSW3x06	AstB	F+90	In-Flight	s32-S-epidermidis	246229	246229	equal	0.282461	6.65053	98.675
AstBxSW3x06	AstB	F+90	In-Flight	s38-S-lugdunensis	246229	246229	equal	0.0272104	0.504805	96.678
AstBxSW3x06	AstB	F+90	In-Flight	s42-S-aureus	246229	246229	equal	1.15055	23.0923	100
AstBxSW3x06	AstB	F+90	In-Flight	s43-S-saprophyticus	246229	246229	equal	0.0249767	0.39521	96.667
AstBxSW3x06	AstB	F+90	In-Flight	s52-S-auricularis	246229	246229	equal	0.0178695	0.30924	96.154
AstBxSW3x06	AstB	F+90	In-Flight	s9-S-aureus	246229	246229	equal	0.985668	20.2898	98.675
AstBxSW3x07	AstB	F+180	In-Flight	s29-S-epidermidis	238685	238685	equal	2.10508	38.523	97.987
AstBxSW3x07	AstB	F+180	In-Flight	s32-S-epidermidis	238685	238685	equal	2.19829	39.2594	98.675
AstBxSW3x07	AstB	F+180	In-Flight	s38-S-lugdunensis	238685	238685	equal	0.0754132	0.94891	97.512
AstBxSW3x07	AstB	F+180	In-Flight	s42-S-aureus	238685	238685	equal	0.519932	10.437	100
AstBxSW3x07	AstB	F+180	In-Flight	s43-S-saprophyticus	238685	238685	equal	0.0601211	0.637148	96.386
AstBxSW3x07	AstB	F+180	In-Flight	s52-S-auricularis	238685	238685	equal	0.0435721	0.510229	96.644
AstBxSW3x07	AstB	F+180	In-Flight	s9-S-aureus	238685	238685	equal	0.458345	9.13895	98.667
AstBxSW3x08	AstB	R+3	Post-Flight	s29-S-epidermidis	244739	244739	equal	1.50487	31.1762	97.959
AstBxSW3x08	AstB	R+3	Post-Flight	s32-S-epidermidis	244739	244739	equal	1.59435	32.0189	98.675
AstBxSW3x08	AstB	R+3	Post-Flight	s38-S-lugdunensis	244739	244739	equal	0.0480103	0.754663	98.013
AstBxSW3x08	AstB	R+3	Post-Flight	s42-S-aureus	244739	244739	equal	0.0994937	1.98505	100
AstBxSW3x08	AstB	R+3	Post-Flight	s43-S-saprophyticus	244739	244739	equal	0.0418814	0.589025	96.689
AstBxSW3x08	AstB	R+3	Post-Flight	s52-S-auricularis	244739	244739	equal	0.0269675	0.365278	97.26
AstBxSW3x08	AstB	R+3	Post-Flight	s9-S-aureus	244739	244739	equal	0.0937734	1.8088	98.013
AstBxSW3x09	AstB	R+30	Post-Flight	s29-S-epidermidis	244659	244659	equal	0.428351	10.4696	97.351
AstBxSW3x09	AstB	R+30	Post-Flight	s32-S-epidermidis	244659	244659	equal	0.455941	10.8486	98.675
AstBxSW3x09	AstB	R+30	Post-Flight	s38-S-lugdunensis	244659	244659	equal	0.0181886	0.263347	94.7195
AstBxSW3x09	AstB	R+30	Post-Flight	s42-S-aureus	244659	244659	equal	0.0198235	0.277377	94.737
AstBxSW3x09	AstB	R+30	Post-Flight	s43-S-saprophyticus	244659	244659	equal	0.0153275	0.175476	95.0155
AstBxSW3x09	AstB	R+30	Post-Flight	s52-S-auricularis	244659	244659	equal	0.0204366	0.344973	97.816
AstBxSW3x09	AstB	R+30	Post-Flight	s9-S-aureus	244659	244659	equal	0.0208453	0.295542	94.702
AstBxSW3x10	AstB	R+60	Post-Flight	s29-S-epidermidis	213652	213652	equal	0.0294872	0.689095	98.675
AstBxSW3x10	AstB	R+60	Post-Flight	s32-S-epidermidis	213652	213652	equal	0.0311254	0.707497	98.675
AstBxSW3x10	AstB	R+60	Post-Flight	s38-S-lugdunensis	213652	213652	equal	0.0018722	0.0423202	100
AstBxSW3x10	AstB	R+60	Post-Flight	s42-S-aureus	213652	213652	equal	0.00163818	0.0334709	99.6665
AstBxSW3x10	AstB	R+60	Post-Flight	s43-S-saprophyticus	213652	213652	equal	0.0018722	0.0406577	97.324
AstBxSW3x10	AstB	R+60	Post-Flight	s52-S-auricularis	213652	213652	equal	0.00140415	0.0339303	97.9935
AstBxSW3x10	AstB	R+60	Post-Flight	s9-S-aureus	213652	213652	equal	0.00163818	0.0338192	99.6665
AstCxSW3x01	AstC	L-240	Pre-Flight	s29-S-epidermidis	340566	340566	equal	0.462319	14.6444	98
AstCxSW3x01	AstC	L-240	Pre-Flight	s32-S-epidermidis	340566	340566	equal	0.500197	15.4065	98.675
AstCxSW3x01	AstC	L-240	Pre-Flight	s38-S-lugdunensis	340566	340566	equal	0.0248116	0.384431	95.302
AstCxSW3x01	AstC	L-240	Pre-Flight	s42-S-aureus	340566	340566	equal	0.0249585	0.378043	95.364
AstCxSW3x01	AstC	L-240	Pre-Flight	s43-S-saprophyticus	340566	340566	equal	0.0234903	0.314084	94.5555
AstCxSW3x01	AstC	L-240	Pre-Flight	s52-S-auricularis	340566	340566	equal	0.0187922	0.212592	95.27
AstCxSW3x01	AstC	L-240	Pre-Flight	s9-S-aureus	340566	340566	equal	0.026133	0.414697	95.333
AstCxSW3x03	AstC	L-90	Pre-Flight	s29-S-epidermidis	362529	362529	equal	3.69777	65.5102	98
AstCxSW3x03	AstC	L-90	Pre-Flight	s32-S-epidermidis	362529	362529	equal	4.05512	69.5292	98.675
AstCxSW3x03	AstC	L-90	Pre-Flight	s38-S-lugdunensis	362529	362529	equal	0.132403	1.61353	95.333
AstCxSW3x03	AstC	L-90	Pre-Flight	s42-S-aureus	362529	362529	equal	0.12399	1.62626	95.172
AstCxSW3x03	AstC	L-90	Pre-Flight	s43-S-saprophyticus	362529	362529	equal	0.122197	1.29438	95.364
AstCxSW3x03	AstC	L-90	Pre-Flight	s52-S-auricularis	362529	362529	equal	0.0790282	0.910712	95.556
AstCxSW3x03	AstC	L-90	Pre-Flight	s9-S-aureus	362529	362529	equal	0.132679	1.62497	95.364
AstCxSW3x04	AstC	L-60	Pre-Flight	s29-S-epidermidis	1127076	1127076	equal	7.72397	90.9897	98
AstCxSW3x04	AstC	L-60	Pre-Flight	s32-S-epidermidis	1127076	1127076	equal	8.41953	96.3657	98.675
AstCxSW3x04	AstC	L-60	Pre-Flight	s38-S-lugdunensis	1127076	1127076	equal	0.28636	3.63117	94.667
AstCxSW3x04	AstC	L-60	Pre-Flight	s42-S-aureus	1127076	1127076	equal	0.265554	3.88745	94.702
AstCxSW3x04	AstC	L-60	Pre-Flight	s43-S-saprophyticus	1127076	1127076	equal	0.255795	2.81539	95.333
AstCxSW3x04	AstC	L-60	Pre-Flight	s52-S-auricularis	1127076	1127076	equal	0.170973	2.16481	95.364
AstCxSW3x04	AstC	L-60	Pre-Flight	s9-S-aureus	1127076	1127076	equal	0.287603	3.99774	94.828
AstCxSW3x05	AstC	F+7	In-Flight	s29-S-epidermidis	295297	295297	equal	0.86286	22.9167	97.987
AstCxSW3x05	AstC	F+7	In-Flight	s32-S-epidermidis	295297	295297	equal	0.964453	24.7839	98.675
AstCxSW3x05	AstC	F+7	In-Flight	s38-S-lugdunensis	295297	295297	equal	0.032679	0.580532	93.706
AstCxSW3x05	AstC	F+7	In-Flight	s42-S-aureus	295297	295297	equal	0.0277687	0.454631	94.6665
AstCxSW3x05	AstC	F+7	In-Flight	s43-S-saprophyticus	295297	295297	equal	0.0260754	0.451858	94.702
AstCxSW3x05	AstC	F+7	In-Flight	s52-S-auricularis	295297	295297	equal	0.0208265	0.33838	94
AstCxSW3x05	AstC	F+7	In-Flight	s9-S-aureus	295297	295297	equal	0.0287846	0.478342	94.613
AstCxSW3x06	AstC	F+90	In-Flight	s29-S-epidermidis	358639	358639	equal	2.1859	52.8058	98.013
AstCxSW3x06	AstC	F+90	In-Flight	s32-S-epidermidis	358639	358639	equal	2.48439	56.361	98.675
AstCxSW3x06	AstC	F+90	In-Flight	s38-S-lugdunensis	358639	358639	equal	0.0763999	1.29516	95.364
AstCxSW3x06	AstC	F+90	In-Flight	s42-S-aureus	358639	358639	equal	0.0833707	1.44534	95.3485
AstCxSW3x06	AstC	F+90	In-Flight	s43-S-saprophyticus	358639	358639	equal	0.0751452	1.11019	96.689
AstCxSW3x06	AstC	F+90	In-Flight	s52-S-auricularis	358639	358639	equal	0.0528386	0.869266	96.689
AstCxSW3x06	AstC	F+90	In-Flight	s9-S-aureus	358639	358639	equal	0.089505	1.48889	95.333
AstCxSW3x07	AstC	F+180	In-Flight	s29-S-epidermidis	299995	299995	equal	0.613677	17.1968	98.013
AstCxSW3x07	AstC	F+180	In-Flight	s32-S-epidermidis	299995	299995	equal	0.702845	18.6867	98.675
AstCxSW3x07	AstC	F+180	In-Flight	s38-S-lugdunensis	299995	299995	equal	0.0345006	0.637011	96.825
AstCxSW3x07	AstC	F+180	In-Flight	s42-S-aureus	299995	299995	equal	0.038834	0.664559	97.241
AstCxSW3x07	AstC	F+180	In-Flight	s43-S-saprophyticus	299995	299995	equal	0.0343339	0.608312	96.026
AstCxSW3x07	AstC	F+180	In-Flight	s52-S-auricularis	299995	299995	equal	0.0275005	0.485133	96
AstCxSW3x07	AstC	F+180	In-Flight	s9-S-aureus	299995	299995	equal	0.0401673	0.711815	97.241
AstCxSW3x08	AstC	R+3	Post-Flight	s29-S-epidermidis	265324	265324	equal	0.270236	7.17935	98.013
AstCxSW3x08	AstC	R+3	Post-Flight	s32-S-epidermidis	265324	265324	equal	0.308114	7.84496	98.026
AstCxSW3x08	AstC	R+3	Post-Flight	s38-S-lugdunensis	265324	265324	equal	0.0179026	0.281293	98.3355
AstCxSW3x08	AstC	R+3	Post-Flight	s42-S-aureus	265324	265324	equal	0.0203525	0.304429	95.857
AstCxSW3x08	AstC	R+3	Post-Flight	s43-S-saprophyticus	265324	265324	equal	0.0214832	0.371982	95.972
AstCxSW3x08	AstC	R+3	Post-Flight	s52-S-auricularis	265324	265324	equal	0.0180911	0.308142	96.689
AstCxSW3x08	AstC	R+3	Post-Flight	s9-S-aureus	265324	265324	equal	0.0229908	0.366368	95.105
AstCxSW3x09	AstC	R+30	Post-Flight	s29-S-epidermidis	204610	204610	equal	0.170324	3.7605	97.351
AstCxSW3x09	AstC	R+30	Post-Flight	s32-S-epidermidis	204610	204610	equal	0.192806	4.16674	98.675
AstCxSW3x09	AstC	R+30	Post-Flight	s38-S-lugdunensis	204610	204610	equal	0.00635355	0.111263	98.157
AstCxSW3x09	AstC	R+30	Post-Flight	s42-S-aureus	204610	204610	equal	0.00562045	0.0850734	97.647
AstCxSW3x09	AstC	R+30	Post-Flight	s43-S-saprophyticus	204610	204610	equal	0.00513171	0.0798376	97.168
AstCxSW3x09	AstC	R+30	Post-Flight	s52-S-auricularis	204610	204610	equal	0.00317678	0.0536204	98.157
AstCxSW3x09	AstC	R+30	Post-Flight	s9-S-aureus	204610	204610	equal	0.00586482	0.0914913	97.647
AstCxSW3x10	AstC	R+60	Post-Flight	s29-S-epidermidis	284645	284645	equal	4.03415	65.2738	98
AstCxSW3x10	AstC	R+60	Post-Flight	s32-S-epidermidis	284645	284645	equal	4.47241	69.4281	98.675
AstCxSW3x10	AstC	R+60	Post-Flight	s38-S-lugdunensis	284645	284645	equal	0.131216	1.58821	96.667
AstCxSW3x10	AstC	R+60	Post-Flight	s42-S-aureus	284645	284645	equal	0.121555	1.4222	96.026
AstCxSW3x10	AstC	R+60	Post-Flight	s43-S-saprophyticus	284645	284645	equal	0.119096	1.1053	95.973
AstCxSW3x10	AstC	R+60	Post-Flight	s52-S-auricularis	284645	284645	equal	0.0800998	0.766069	96.013
AstCxSW3x10	AstC	R+60	Post-Flight	s9-S-aureus	284645	284645	equal	0.133148	1.44408	95.9995
AstExSW3x02	AstE	L-150	Pre-Flight	s29-S-epidermidis	380870	307960	not_equal	1.57978	28.1146	96.689
AstExSW3x02	AstE	L-150	Pre-Flight	s32-S-epidermidis	380870	307960	not_equal	1.66442	28.7595	98.013
AstExSW3x02	AstE	L-150	Pre-Flight	s38-S-lugdunensis	380870	307960	not_equal	0.27162	2.90814	94.04
AstExSW3x02	AstE	L-150	Pre-Flight	s42-S-aureus	380870	307960	not_equal	2.08034	36.4672	98.675
AstExSW3x02	AstE	L-150	Pre-Flight	s43-S-saprophyticus	380870	307960	not_equal	0.248683	3.19176	94.737
AstExSW3x02	AstE	L-150	Pre-Flight	s52-S-auricularis	380870	307960	not_equal	0.212099	3.06507	96
AstExSW3x02	AstE	L-150	Pre-Flight	s9-S-aureus	380870	307960	not_equal	2.01254	35.7017	98.675
AstExSW3x03	AstE	L-90	Pre-Flight	s29-S-epidermidis	292115	215574	not_equal	0.449882	9.71764	96.622
AstExSW3x03	AstE	L-90	Pre-Flight	s32-S-epidermidis	292115	215574	not_equal	0.476473	10.0221	97.351
AstExSW3x03	AstE	L-90	Pre-Flight	s38-S-lugdunensis	292115	215574	not_equal	0.109319	1.6663	93.399
AstExSW3x03	AstE	L-90	Pre-Flight	s42-S-aureus	292115	215574	not_equal	1.37624	26.5481	98.667
AstExSW3x03	AstE	L-90	Pre-Flight	s43-S-saprophyticus	292115	215574	not_equal	0.0783945	0.973853	93.4425
AstExSW3x03	AstE	L-90	Pre-Flight	s52-S-auricularis	292115	215574	not_equal	0.0661822	0.898977	95.0525
AstExSW3x03	AstE	L-90	Pre-Flight	s9-S-aureus	292115	215574	not_equal	1.34689	26.3153	98.667
AstExSW3x04	AstE	L-60	Pre-Flight	s29-S-epidermidis	532239	532239	equal	1.06569	28.6673	96.689
AstExSW3x04	AstE	L-60	Pre-Flight	s32-S-epidermidis	532239	532239	equal	1.14657	29.2207	97.351
AstExSW3x04	AstE	L-60	Pre-Flight	s38-S-lugdunensis	532239	532239	equal	0.266985	3.39867	96
AstExSW3x04	AstE	L-60	Pre-Flight	s42-S-aureus	532239	532239	equal	2.75149	66.332	98.675
AstExSW3x04	AstE	L-60	Pre-Flight	s43-S-saprophyticus	532239	532239	equal	0.198031	2.35712	95.333
AstExSW3x04	AstE	L-60	Pre-Flight	s52-S-auricularis	532239	532239	equal	0.177834	2.12904	96
AstExSW3x04	AstE	L-60	Pre-Flight	s9-S-aureus	532239	532239	equal	2.71598	65.9034	98.675
AstExSW3x05	AstE	F+7	In-Flight	s29-S-epidermidis	515961	515961	equal	3.74767	66.7237	97.351
AstExSW3x05	AstE	F+7	In-Flight	s32-S-epidermidis	515961	515961	equal	3.9441	67.5715	98.013
AstExSW3x05	AstE	F+7	In-Flight	s38-S-lugdunensis	515961	515961	equal	0.546359	4.18106	95.946
AstExSW3x05	AstE	F+7	In-Flight	s42-S-aureus	515961	515961	equal	1.49662	35.236	98.013
AstExSW3x05	AstE	F+7	In-Flight	s43-S-saprophyticus	515961	515961	equal	0.410593	2.9053	94.737
AstExSW3x05	AstE	F+7	In-Flight	s52-S-auricularis	515961	515961	equal	0.345666	2.30669	95.973
AstExSW3x05	AstE	F+7	In-Flight	s9-S-aureus	515961	515961	equal	1.47608	34.8678	98.013
AstExSW3x06	AstE	F+90	In-Flight	s29-S-epidermidis	794761	794761	equal	3.76698	75.4178	97.351
AstExSW3x06	AstE	F+90	In-Flight	s32-S-epidermidis	794761	794761	equal	4.11891	79.0828	98.675
AstExSW3x06	AstE	F+90	In-Flight	s38-S-lugdunensis	794761	794761	equal	0.377032	4.47596	95.364
AstExSW3x06	AstE	F+90	In-Flight	s42-S-aureus	794761	794761	equal	2.01155	53.019	98.675
AstExSW3x06	AstE	F+90	In-Flight	s43-S-saprophyticus	794761	794761	equal	0.293988	3.12003	95
AstExSW3x06	AstE	F+90	In-Flight	s52-S-auricularis	794761	794761	equal	0.278952	4.70409	97.059
AstExSW3x06	AstE	F+90	In-Flight	s9-S-aureus	794761	794761	equal	1.98399	52.4853	98.667
AstExSW3x07	AstE	F+180	In-Flight	s29-S-epidermidis	997593	927154	not_equal	8.4622	91.3768	98
AstExSW3x07	AstE	F+180	In-Flight	s32-S-epidermidis	997593	927154	not_equal	9.11231	94.6071	98.013
AstExSW3x07	AstE	F+180	In-Flight	s38-S-lugdunensis	997593	927154	not_equal	0.863386	6.89535	94.558
AstExSW3x07	AstE	F+180	In-Flight	s42-S-aureus	997593	927154	not_equal	6.59546	90.2941	98.675
AstExSW3x07	AstE	F+180	In-Flight	s43-S-saprophyticus	997593	927154	not_equal	0.651566	4.63612	94.04
AstExSW3x07	AstE	F+180	In-Flight	s52-S-auricularis	997593	927154	not_equal	0.539292	4.10869	95.27
AstExSW3x07	AstE	F+180	In-Flight	s9-S-aureus	997593	927154	not_equal	6.47218	89.7938	98.667
AstExSW3x08	AstE	R+3	Post-Flight	s29-S-epidermidis	432403	356886	not_equal	2.96875	55.7475	97.351
AstExSW3x08	AstE	R+3	Post-Flight	s32-S-epidermidis	432403	356886	not_equal	3.16829	57.9585	98.658
AstExSW3x08	AstE	R+3	Post-Flight	s38-S-lugdunensis	432403	356886	not_equal	0.307999	3.16514	94.558
AstExSW3x08	AstE	R+3	Post-Flight	s42-S-aureus	432403	356886	not_equal	1.37516	31.8615	98.425
AstExSW3x08	AstE	R+3	Post-Flight	s43-S-saprophyticus	432403	356886	not_equal	0.231601	2.13265	94.079
AstExSW3x08	AstE	R+3	Post-Flight	s52-S-auricularis	432403	356886	not_equal	0.201574	1.85615	95.307
AstExSW3x08	AstE	R+3	Post-Flight	s9-S-aureus	432403	356886	not_equal	1.35628	31.6693	98.013
AstExSW3x09	AstE	R+30	Post-Flight	s29-S-epidermidis	243776	243776	equal	0.344784	7.90299	97.368
AstExSW3x09	AstE	R+30	Post-Flight	s32-S-epidermidis	243776	243776	equal	0.370217	8.23284	98.1935
AstExSW3x09	AstE	R+30	Post-Flight	s38-S-lugdunensis	243776	243776	equal	0.0490204	0.696646	96.026
AstExSW3x09	AstE	R+30	Post-Flight	s42-S-aureus	243776	243776	equal	0.740024	15.2205	98.667
AstExSW3x09	AstE	R+30	Post-Flight	s43-S-saprophyticus	243776	243776	equal	0.042457	0.546397	95.333
AstExSW3x09	AstE	R+30	Post-Flight	s52-S-auricularis	243776	243776	equal	0.0354834	0.4752	95.392
AstExSW3x09	AstE	R+30	Post-Flight	s9-S-aureus	243776	243776	equal	0.710899	14.8298	98.675
AstExSW3x10	AstE	R+60	Post-Flight	s29-S-epidermidis	984863	929433	not_equal	0.551952	16.0717	96.689
AstExSW3x10	AstE	R+60	Post-Flight	s32-S-epidermidis	984863	929433	not_equal	0.600377	16.7299	97.351
AstExSW3x10	AstE	R+60	Post-Flight	s38-S-lugdunensis	984863	929433	not_equal	0.114141	2.19868	94.702
AstExSW3x10	AstE	R+60	Post-Flight	s42-S-aureus	984863	929433	not_equal	0.183201	4.33265	96.629
AstExSW3x10	AstE	R+60	Post-Flight	s43-S-saprophyticus	984863	929433	not_equal	0.0888055	1.44773	94.035
AstExSW3x10	AstE	R+60	Post-Flight	s52-S-auricularis	984863	929433	not_equal	0.077522	1.22312	95.302
AstExSW3x10	AstE	R+60	Post-Flight	s9-S-aureus	984863	929433	not_equal	0.179648	4.27129	96.644
AstGxSW3x02	AstG	L-150	Pre-Flight	s29-S-epidermidis	344135	265636	not_equal	1.07467	28.9298	97.368
AstGxSW3x02	AstG	L-150	Pre-Flight	s32-S-epidermidis	344135	265636	not_equal	1.17684	30.6128	98.675
AstGxSW3x02	AstG	L-150	Pre-Flight	s38-S-lugdunensis	344135	265636	not_equal	0.0452629	0.810472	93.706
AstGxSW3x02	AstG	L-150	Pre-Flight	s42-S-aureus	344135	265636	not_equal	0.0436229	0.730267	93.333
AstGxSW3x02	AstG	L-150	Pre-Flight	s43-S-saprophyticus	344135	265636	not_equal	0.0357511	0.559167	93.9595
AstGxSW3x02	AstG	L-150	Pre-Flight	s52-S-auricularis	344135	265636	not_equal	0.0311592	0.522887	94
AstGxSW3x02	AstG	L-150	Pre-Flight	s9-S-aureus	344135	265636	not_equal	0.0454269	0.759338	93.377
AstGxSW3x03	AstG	L-90	Pre-Flight	s29-S-epidermidis	228967	228967	equal	1.33906	27.5465	97.368
AstGxSW3x03	AstG	L-90	Pre-Flight	s32-S-epidermidis	228967	228967	equal	1.49104	29.4672	98.675
AstGxSW3x03	AstG	L-90	Pre-Flight	s38-S-lugdunensis	228967	228967	equal	0.0379967	0.575956	95.9865
AstGxSW3x03	AstG	L-90	Pre-Flight	s42-S-aureus	228967	228967	equal	0.0386519	0.561644	96.644
AstGxSW3x03	AstG	L-90	Pre-Flight	s43-S-saprophyticus	228967	228967	equal	0.0310088	0.429123	96.335
AstGxSW3x03	AstG	L-90	Pre-Flight	s52-S-auricularis	228967	228967	equal	0.0253312	0.384265	97.333
AstGxSW3x03	AstG	L-90	Pre-Flight	s9-S-aureus	228967	228967	equal	0.0401805	0.570713	96.622
AstGxSW3x04	AstG	L-60	Pre-Flight	s29-S-epidermidis	562856	468515	not_equal	3.33973	76.5407	97.973
AstGxSW3x04	AstG	L-60	Pre-Flight	s32-S-epidermidis	562856	468515	not_equal	3.65446	80.0575	98.675
AstGxSW3x04	AstG	L-60	Pre-Flight	s38-S-lugdunensis	562856	468515	not_equal	0.122749	2.35944	93.377
AstGxSW3x04	AstG	L-60	Pre-Flight	s42-S-aureus	562856	468515	not_equal	0.122555	2.26017	93.333
AstGxSW3x04	AstG	L-60	Pre-Flight	s43-S-saprophyticus	562856	468515	not_equal	0.0956009	1.70675	94
AstGxSW3x04	AstG	L-60	Pre-Flight	s52-S-auricularis	562856	468515	not_equal	0.0751427	1.30249	94.04
AstGxSW3x04	AstG	L-60	Pre-Flight	s9-S-aureus	562856	468515	not_equal	0.128276	2.2841	93.377
AstGxSW3x05	AstG	F+7	In-Flight	s29-S-epidermidis	381412	381412	equal	4.67801	77.5367	97.987
AstGxSW3x05	AstG	F+7	In-Flight	s32-S-epidermidis	381412	381412	equal	5.23201	81.7558	98.675
AstGxSW3x05	AstG	F+7	In-Flight	s38-S-lugdunensis	381412	381412	equal	0.152067	2.05176	96.026
AstGxSW3x05	AstG	F+7	In-Flight	s42-S-aureus	381412	381412	equal	0.149969	1.99614	95.364
AstGxSW3x05	AstG	F+7	In-Flight	s43-S-saprophyticus	381412	381412	equal	0.133583	1.62786	95.364
AstGxSW3x05	AstG	F+7	In-Flight	s52-S-auricularis	381412	381412	equal	0.174745	4.29776	98.667
AstGxSW3x05	AstG	F+7	In-Flight	s9-S-aureus	381412	381412	equal	0.15364	2.03868	95.3485
AstGxSW3x06	AstG	F+90	In-Flight	s29-S-epidermidis	315548	226104	not_equal	0.521553	13.8185	97.351
AstGxSW3x06	AstG	F+90	In-Flight	s32-S-epidermidis	315548	226104	not_equal	0.575092	14.7433	98.675
AstGxSW3x06	AstG	F+90	In-Flight	s38-S-lugdunensis	315548	226104	not_equal	0.0204929	0.38802	94.667
AstGxSW3x06	AstG	F+90	In-Flight	s42-S-aureus	315548	226104	not_equal	0.0234468	0.394942	95.302
AstGxSW3x06	AstG	F+90	In-Flight	s43-S-saprophyticus	315548	226104	not_equal	0.0193851	0.304649	94.6845
AstGxSW3x06	AstG	F+90	In-Flight	s52-S-auricularis	315548	226104	not_equal	0.0180928	0.338116	96.026
AstGxSW3x06	AstG	F+90	In-Flight	s9-S-aureus	315548	226104	not_equal	0.0245545	0.425323	94.702
AstGxSW3x07	AstG	F+180	In-Flight	s29-S-epidermidis	559652	441061	not_equal	8.49205	90.4253	97.351
AstGxSW3x07	AstG	F+180	In-Flight	s32-S-epidermidis	559652	441061	not_equal	9.41179	94.6294	98.675
AstGxSW3x07	AstG	F+180	In-Flight	s38-S-lugdunensis	559652	441061	not_equal	0.281699	3.30468	94.04
AstGxSW3x07	AstG	F+180	In-Flight	s42-S-aureus	559652	441061	not_equal	0.277102	3.2465	94.04
AstGxSW3x07	AstG	F+180	In-Flight	s43-S-saprophyticus	559652	441061	not_equal	0.240429	2.46205	94.667
AstGxSW3x07	AstG	F+180	In-Flight	s52-S-auricularis	559652	441061	not_equal	0.178273	1.95002	95.302
AstGxSW3x07	AstG	F+180	In-Flight	s9-S-aureus	559652	441061	not_equal	0.29409	3.29153	94.079
AstGxSW3x08	AstG	R+3	Post-Flight	s29-S-epidermidis	485357	668513	not_equal	1.50918	52.7379	97.638
AstGxSW3x08	AstG	R+3	Post-Flight	s32-S-epidermidis	485357	668513	not_equal	1.64057	55.1724	98.675
AstGxSW3x08	AstG	R+3	Post-Flight	s38-S-lugdunensis	485357	668513	not_equal	0.0676853	1.54139	93.377
AstGxSW3x08	AstG	R+3	Post-Flight	s42-S-aureus	485357	668513	not_equal	0.0693319	1.61716	93.893
AstGxSW3x08	AstG	R+3	Post-Flight	s43-S-saprophyticus	485357	668513	not_equal	0.0545989	1.16414	94.04
AstGxSW3x08	AstG	R+3	Post-Flight	s52-S-auricularis	485357	668513	not_equal	0.0454991	0.921919	94.702
AstGxSW3x08	AstG	R+3	Post-Flight	s9-S-aureus	485357	668513	not_equal	0.0688986	1.59939	93.793
AstGxSW3x09	AstG	R+30	Post-Flight	s29-S-epidermidis	325781	503792	not_equal	0.0541242	2.31752	97.351
AstGxSW3x09	AstG	R+30	Post-Flight	s32-S-epidermidis	325781	503792	not_equal	0.0577405	2.43921	98.675
AstGxSW3x09	AstG	R+30	Post-Flight	s38-S-lugdunensis	325781	503792	not_equal	0.0049423	0.164784	94.937
AstGxSW3x09	AstG	R+30	Post-Flight	s42-S-aureus	325781	503792	not_equal	0.0049423	0.147845	94
AstGxSW3x09	AstG	R+30	Post-Flight	s43-S-saprophyticus	325781	503792	not_equal	0.00409849	0.126369	94.2745
AstGxSW3x09	AstG	R+30	Post-Flight	s52-S-auricularis	325781	503792	not_equal	0.00373686	0.140204	95.172
AstGxSW3x09	AstG	R+30	Post-Flight	s9-S-aureus	325781	503792	not_equal	0.00530393	0.159826	94.3355
AstGxSW3x10	AstG	R+60	Post-Flight	s29-S-epidermidis	532973	532973	equal	0.609412	26.5705	98
AstGxSW3x10	AstG	R+60	Post-Flight	s32-S-epidermidis	532973	532973	equal	0.667201	28.0253	98.675
AstGxSW3x10	AstG	R+60	Post-Flight	s38-S-lugdunensis	532973	532973	equal	0.036212	0.692662	94.667
AstGxSW3x10	AstG	R+60	Post-Flight	s42-S-aureus	532973	532973	equal	0.036212	0.634895	94.475
AstGxSW3x10	AstG	R+60	Post-Flight	s43-S-saprophyticus	532973	532973	equal	0.0325532	0.557499	94.702
AstGxSW3x10	AstG	R+60	Post-Flight	s52-S-auricularis	532973	532973	equal	0.0298327	0.46764	94.737
AstGxSW3x10	AstG	R+60	Post-Flight	s9-S-aureus	532973	532973	equal	0.0373377	0.66704	94.667
AstHxSW3x01	AstH	L-240	Pre-Flight	s29-S-epidermidis	268438	268438	equal	0.831477	20.4411	97.6175
AstHxSW3x01	AstH	L-240	Pre-Flight	s32-S-epidermidis	268438	268438	equal	0.906355	21.5994	98.675
AstHxSW3x01	AstH	L-240	Pre-Flight	s38-S-lugdunensis	268438	268438	equal	0.0305471	0.483467	98
AstHxSW3x01	AstH	L-240	Pre-Flight	s42-S-aureus	268438	268438	equal	0.0331548	0.537347	97.9655
AstHxSW3x01	AstH	L-240	Pre-Flight	s43-S-saprophyticus	268438	268438	equal	0.0242142	0.328786	95.522
AstHxSW3x01	AstH	L-240	Pre-Flight	s52-S-auricularis	268438	268438	equal	0.0195576	0.254082	95.9995
AstHxSW3x01	AstH	L-240	Pre-Flight	s9-S-aureus	268438	268438	equal	0.0338998	0.54107	97.744
AstHxSW3x02	AstH	L-150	Pre-Flight	s29-S-epidermidis	218361	218361	equal	1.85656	29.1275	98.013
AstHxSW3x02	AstH	L-150	Pre-Flight	s32-S-epidermidis	218361	218361	equal	2.04386	30.8171	98.675
AstHxSW3x02	AstH	L-150	Pre-Flight	s38-S-lugdunensis	218361	218361	equal	0.0835772	0.956877	96.026
AstHxSW3x02	AstH	L-150	Pre-Flight	s42-S-aureus	218361	218361	equal	0.0728152	0.761381	96.013
AstHxSW3x02	AstH	L-150	Pre-Flight	s43-S-saprophyticus	218361	218361	equal	0.0812874	0.932702	97.351
AstHxSW3x02	AstH	L-150	Pre-Flight	s52-S-auricularis	218361	218361	equal	0.0499173	0.478408	95.513
AstHxSW3x02	AstH	L-150	Pre-Flight	s9-S-aureus	218361	218361	equal	0.0792266	0.767729	96.026
AstHxSW3x03	AstH	L-90	Pre-Flight	s29-S-epidermidis	624194	539785	not_equal	3.11732	61.0152	98
AstHxSW3x03	AstH	L-90	Pre-Flight	s32-S-epidermidis	624194	539785	not_equal	3.52051	63.5184	99.254
AstHxSW3x03	AstH	L-90	Pre-Flight	s38-S-lugdunensis	624194	539785	not_equal	0.198629	3.98579	97.351
AstHxSW3x03	AstH	L-90	Pre-Flight	s42-S-aureus	624194	539785	not_equal	0.146051	2.16306	93.919
AstHxSW3x03	AstH	L-90	Pre-Flight	s43-S-saprophyticus	624194	539785	not_equal	0.103095	1.42404	94.667
AstHxSW3x03	AstH	L-90	Pre-Flight	s52-S-auricularis	624194	539785	not_equal	0.0842799	1.09342	95.192
AstHxSW3x03	AstH	L-90	Pre-Flight	s9-S-aureus	624194	539785	not_equal	0.149745	2.15871	94.04
AstHxSW3x04	AstH	L-60	Pre-Flight	s29-S-epidermidis	439292	357110	not_equal	4.32922	75.9979	97.959
AstHxSW3x04	AstH	L-60	Pre-Flight	s32-S-epidermidis	439292	357110	not_equal	4.7358	79.3101	98.675
AstHxSW3x04	AstH	L-60	Pre-Flight	s38-S-lugdunensis	439292	357110	not_equal	0.268709	5.98864	97.351
AstHxSW3x04	AstH	L-60	Pre-Flight	s42-S-aureus	439292	357110	not_equal	0.193119	2.80126	93.96
AstHxSW3x04	AstH	L-60	Pre-Flight	s43-S-saprophyticus	439292	357110	not_equal	0.153691	1.99105	94.702
AstHxSW3x04	AstH	L-60	Pre-Flight	s52-S-auricularis	439292	357110	not_equal	0.116399	1.38657	94.702
AstHxSW3x04	AstH	L-60	Pre-Flight	s9-S-aureus	439292	357110	not_equal	0.207558	2.81516	94.04
AstHxSW3x05	AstH	F+7	In-Flight	s29-S-epidermidis	299826	213742	not_equal	0.767961	18.5075	97.973
AstHxSW3x05	AstH	F+7	In-Flight	s32-S-epidermidis	299826	213742	not_equal	0.860646	19.4909	98.675
AstHxSW3x05	AstH	F+7	In-Flight	s38-S-lugdunensis	299826	213742	not_equal	0.0887906	2.02644	98.675
AstHxSW3x05	AstH	F+7	In-Flight	s42-S-aureus	299826	213742	not_equal	0.0338806	0.543295	93.471
AstHxSW3x05	AstH	F+7	In-Flight	s43-S-saprophyticus	299826	213742	not_equal	0.0272603	0.407941	94.702
AstHxSW3x05	AstH	F+7	In-Flight	s52-S-auricularis	299826	213742	not_equal	0.0253131	0.401889	95.9995
AstHxSW3x05	AstH	F+7	In-Flight	s9-S-aureus	299826	213742	not_equal	0.0375802	0.604385	93.333
AstHxSW3x06	AstH	F+90	In-Flight	s29-S-epidermidis	408775	324311	not_equal	2.08066	52.2508	97.351
AstHxSW3x06	AstH	F+90	In-Flight	s32-S-epidermidis	408775	324311	not_equal	2.30273	54.9804	98.675
AstHxSW3x06	AstH	F+90	In-Flight	s38-S-lugdunensis	408775	324311	not_equal	0.210207	6.10668	99.324
AstHxSW3x06	AstH	F+90	In-Flight	s42-S-aureus	408775	324311	not_equal	0.0859381	1.48157	93.377
AstHxSW3x06	AstH	F+90	In-Flight	s43-S-saprophyticus	408775	324311	not_equal	0.0729792	1.10299	93.377
AstHxSW3x06	AstH	F+90	In-Flight	s52-S-auricularis	408775	324311	not_equal	0.0531998	0.77921	94.667
AstHxSW3x06	AstH	F+90	In-Flight	s9-S-aureus	408775	324311	not_equal	0.0892119	1.54916	93.377
AstHxSW3x07	AstH	F+180	In-Flight	s29-S-epidermidis	407132	290414	not_equal	0.321269	10.8656	97.987
AstHxSW3x07	AstH	F+180	In-Flight	s32-S-epidermidis	407132	290414	not_equal	0.354242	11.596	98.675
AstHxSW3x07	AstH	F+180	In-Flight	s38-S-lugdunensis	407132	290414	not_equal	0.11096	3.85192	99.338
AstHxSW3x07	AstH	F+180	In-Flight	s42-S-aureus	407132	290414	not_equal	0.012759	0.321763	93.377
AstHxSW3x07	AstH	F+180	In-Flight	s43-S-saprophyticus	407132	290414	not_equal	0.0106086	0.252207	93.399
AstHxSW3x07	AstH	F+180	In-Flight	s52-S-auricularis	407132	290414	not_equal	0.00860158	0.234084	93.648
AstHxSW3x07	AstH	F+180	In-Flight	s9-S-aureus	407132	290414	not_equal	0.0130457	0.328006	93.243
AstHxSW3x08	AstH	R+3	Post-Flight	s29-S-epidermidis	422734	334769	not_equal	9.91772	88.9667	97.959
AstHxSW3x08	AstH	R+3	Post-Flight	s32-S-epidermidis	422734	334769	not_equal	11.0378	93.452	98.675
AstHxSW3x08	AstH	R+3	Post-Flight	s38-S-lugdunensis	422734	334769	not_equal	0.376896	5.1177	95.333
AstHxSW3x08	AstH	R+3	Post-Flight	s42-S-aureus	422734	334769	not_equal	0.332936	3.25658	94.04
AstHxSW3x08	AstH	R+3	Post-Flight	s43-S-saprophyticus	422734	334769	not_equal	0.263629	2.35455	94.483
AstHxSW3x08	AstH	R+3	Post-Flight	s52-S-auricularis	422734	334769	not_equal	0.198943	1.70091	95.333
AstHxSW3x08	AstH	R+3	Post-Flight	s9-S-aureus	422734	334769	not_equal	0.350494	3.29318	94.04
AstHxSW3x09	AstH	R+30	Post-Flight	s29-S-epidermidis	469080	369770	not_equal	3.88913	75.0542	97.931
AstHxSW3x09	AstH	R+30	Post-Flight	s32-S-epidermidis	469080	369770	not_equal	4.26703	78.3825	98.675
AstHxSW3x09	AstH	R+30	Post-Flight	s38-S-lugdunensis	469080	369770	not_equal	0.533826	17.5712	99.338
AstHxSW3x09	AstH	R+30	Post-Flight	s42-S-aureus	469080	369770	not_equal	0.138404	2.25589	93.96
AstHxSW3x09	AstH	R+30	Post-Flight	s43-S-saprophyticus	469080	369770	not_equal	0.112535	1.72892	94.444
AstHxSW3x09	AstH	R+30	Post-Flight	s52-S-auricularis	469080	369770	not_equal	0.0870239	1.22984	95.2215
AstHxSW3x09	AstH	R+30	Post-Flight	s9-S-aureus	469080	369770	not_equal	0.143411	2.22848	94
AstHxSW3x10	AstH	R+60	Post-Flight	s29-S-epidermidis	318954	233478	not_equal	1.10403	26.4096	97.581
AstHxSW3x10	AstH	R+60	Post-Flight	s32-S-epidermidis	318954	233478	not_equal	1.21119	27.7906	98.675
AstHxSW3x10	AstH	R+60	Post-Flight	s38-S-lugdunensis	318954	233478	not_equal	0.224643	5.82279	99.338
AstHxSW3x10	AstH	R+60	Post-Flight	s42-S-aureus	318954	233478	not_equal	0.0419961	0.700459	93.421
AstHxSW3x10	AstH	R+60	Post-Flight	s43-S-saprophyticus	318954	233478	not_equal	0.0599169	1.20927	98.013
AstHxSW3x10	AstH	R+60	Post-Flight	s52-S-auricularis	318954	233478	not_equal	0.0269716	0.46575	94.04
AstHxSW3x10	AstH	R+60	Post-Flight	s9-S-aureus	318954	233478	not_equal	0.0436253	0.740505	93.571
