# Supplementary material for: Reference-guided metagenomics reveals genome-level evidence of potential microbial transmission from the ISS environment to an astronaut's microbiome
Source: iScience. 2021 Jan 29;24(2):102114. doi: 10.1016/j.isci.2021.102114 (PMC7892915; doi:10.1016/j.isci.2021.102114)
Supplement: Data S1. Phylogenomic tree of S. aureus in Newick format [file mmc8.txt]

((GCF_004614315.1_Staphylococcus_aureus_JK3137:0.000083415,GCF_003193685.1_Staphylococcus_aureus_AR_0223:0.000041705)0.930:0.000000005,((GCF_000017085.1_Staphylococcus_aureus_USA300_TCH1516:0.000041707,(((GCF_000568455.1_Staphylococcus_aureus_USA300-ISMMS1:0.0,GCF_000695875.1_Staphylococcus_aureus_UA-S391_USA300:0.0,GCF_000815045.1_Staphylococcus_aureus_ATCC_BAA1680:0.0,GCF_000815085.1_Staphylococcus_aureus_ATCC_BAA1680:0.0,GCF_000815165.1_Staphylococcus_aureus_ATCC_BAA1680:0.0,GCF_000815205.1_Staphylococcus_aureus_ATCC_BAA1680:0.0,GCF_000815245.1_Staphylococcus_aureus_ATCC_BAA1680:0.0,GCF_001580515.1_Staphylococcus_aureus_UTSW_MRSA_55:0.0,GCF_002088995.1_Staphylococcus_aureus_C2406:0.0,GCF_003595485.1_Staphylococcus_aureus_USA300-SUR7:0.0):0.000000005,((((GCF_002000565.1_Staphylococcus_aureus_USA300-SUR9:0.0,GCF_003595505.1_Staphylococcus_aureus_USA300-SUR8:0.0):0.000000005,((GCF_002000585.1_Staphylococcus_aureus_USA300-SUR10:0.0,GCF_003595425.1_Staphylococcus_aureus_USA300-SUR4:0.0,GCF_003595445.1_Staphylococcus_aureus_USA300-SUR5:0.0):0.000000005,GCF_002000605.1_Staphylococcus_aureus_USA300-SUR11:0.000041705)0.851:0.000041735)0.926:0.000125128,(((GCF_900620255.1_Staphylococcus_aureus_BPH2986:0.000083405,(GCF_002000785.1_Staphylococcus_aureus_USA300-SUR20:0.0,GCF_002000825.1_Staphylococcus_aureus_USA300-SUR22:0.0,GCF_002000845.1_Staphylococcus_aureus_USA300-SUR23:0.0):0.000083411)0.954:0.000000005,((((GCF_000815125.1_Staphylococcus_aureus_ATCC_BAA1680:0.0,GCF_001183705.3_Staphylococcus_aureus_USA300_2014.C01:0.0,GCF_001717725.1_Staphylococcus_aureus_1625.C01:0.0,GCF_002000645.1_Staphylococcus_aureus_USA300-SUR13:0.0,GCF_002000665.1_Staphylococcus_aureus_USA300-SUR14:0.0,GCF_002000705.1_Staphylococcus_aureus_USA300-SUR16:0.0,GCF_002000725.1_Staphylococcus_aureus_USA300-SUR17:0.0,GCF_002000745.1_Staphylococcus_aureus_USA300-SUR18:0.0,GCF_002000765.1_Staphylococcus_aureus_USA300-SUR19:0.0,GCF_002000805.1_Staphylococcus_aureus_USA300-SUR21:0.0,GCF_003595405.1_Staphylococcus_aureus_USA300-SUR3:0.0,GCF_003595465.1_Staphylococcus_aureus_USA300-SUR6:0.0,GCF_004118995.1_Staphylococcus_aureus_LAC:0.0,GCF_007954445.1_Staphylococcus_aureus_BSN9S:0.0,GCF_007954465.1_Staphylococcus_aureus_BSN9R:0.0,GCF_008244705.1_Staphylococcus_aureus_NRS384:0.0,GCF_008244725.1_Staphylococcus_aureus_NRS384-rpoB-H481N-NCV:0.0,GCF_008244745.1_Staphylococcus_aureus_NRS384-rpoB-H481N-SCV:0.0,GCF_008329865.1_Staphylococcus_aureus_CFSAN082782:0.0,GCF_008329885.1_Staphylococcus_aureus_CFSAN082781:0.0):0.000000005,(GCF_001717685.1_Staphylococcus_aureus_1971.C01:0.000041702,GCF_001717645.1_Staphylococcus_aureus_5118.N:0.000000005)1.000:0.000000005)0.000:0.000000005,(GCF_001717975.2_Staphylococcus_aureus_2148.C01:0.000083406,(GCF_001183725.2_Staphylococcus_aureus_USA300_2014.C02:0.0,GCF_001717705.1_Staphylococcus_aureus_1969.N:0.0,GCF_001735655.2_Staphylococcus_aureus_3020.C01:0.0):0.000041703)0.947:0.000000005)0.000:0.000000005,(GCF_013394425.1_Staphylococcus_aureus_TPS3156:0.000041701,(GCF_002000625.1_Staphylococcus_aureus_USA300-SUR12:0.0,GCF_002000685.1_Staphylococcus_aureus_USA300-SUR15:0.0,GCF_002000865.1_Staphylococcus_aureus_USA300-SUR24:0.0):0.000041702)0.881:0.000000005)0.000:0.000000005)0.895:0.000000005,GCF_001045795.2_Staphylococcus_aureus_CA12:0.000083407)0.848:0.000041731)0.907:0.000000005,((GCF_001956815.1_Staphylococcus_aureus_USA300_SUR1:0.000000005,(GCF_003595365.1_Staphylococcus_aureus_USA300-SUR1:0.0,GCF_003595385.1_Staphylococcus_aureus_USA300-SUR2:0.0):0.000041731)0.941:0.000083411,(((GCF_001018685.2_Staphylococcus_aureus_FDAARGOS_4:0.0,GCF_001045995.2_Staphylococcus_aureus_HUV05:0.0):0.000000005,(GCF_009912655.1_Staphylococcus_aureus_UP_996:0.000041704,(GCF_001021895.1_Staphylococcus_aureus_CA15:0.000083411,GCF_004614295.1_Staphylococcus_aureus_C8879:0.000083408)0.900:0.000000005)0.000:0.000000006)0.000:0.000000005,((GCF_003354805.1_Staphylococcus_aureus_54:0.000083415,((GCF_003354885.1_Staphylococcus_aureus_164:0.000000005,(((((((GCF_005889995.1_Staphylococcus_aureus_J01:0.000042591,(GCF_008370815.1_Staphylococcus_aureus_16445:0.000042589,(GCF_013307005.1_Staphylococcus_aureus_16405:0.0,GCF_013307065.1_Staphylococcus_aureus_14732:0.0):0.000000005)0.855:0.000042480)1.000:0.000000005,(GCF_005705635.1_Staphylococcus_aureus_R46:0.000041702,GCF_005706035.1_Staphylococcus_aureus_P10:0.000041702)0.772:0.000041703)0.850:0.000000005,((GCF_000746505.1_Staphylococcus_aureus_2395_USA500:0.0,GCF_001019485.2_Staphylococcus_aureus_FDAARGOS_35:0.0):0.000000005,GCF_003111725.1_Staphylococcus_aureus_SVH7513:0.000041709)0.954:0.000125204)0.927:0.000083407,GCF_900129335.1_Staphylococcus_aureus:0.000083618)0.846:0.000000005,((GCF_900474525.1_Staphylococcus_aureus_NCTC13394:0.000083973,GCF_900474735.1_Staphylococcus_aureus_NCTC13395:0.000086720)0.884:0.000083411,(GCF_900474725.1_Staphylococcus_aureus_NCTC13140:0.000083415,GCF_900635265.1_Staphylococcus_aureus_NCTC12233:0.000208741)0.770:0.000041707)0.787:0.000041704)0.848:0.000041733,((GCF_004136235.1_Staphylococcus_aureus_M51:0.000041707,GCF_009911965.1_Staphylococcus_aureus_UP_1395:0.000125132)0.148:0.000000005,GCF_004193895.1_Staphylococcus_aureus_H489:0.000042402)0.411:0.000000005)0.416:0.000041707,(GCF_002786465.1_Staphylococcus_aureus_EDCC5458:0.000125117,(GCF_002355355.1_Staphylococcus_aureus_OC8:0.000041702,(((GCF_900474575.1_Staphylococcus_aureus_NCTC9944:0.000128641,((GCF_013389715.1_Staphylococcus_aureus_BLR-DV:0.000125955,((((GCF_005890015.1_Staphylococcus_aureus_JKD6004:0.0,GCF_007410625.1_Staphylococcus_aureus_JKD6004-DR:0.0):0.000041700,GCF_900607255.1_Staphylococcus_aureus_BPH2019:0.000041700)0.467:0.000000006,(GCF_900607285.1_Staphylococcus_aureus:0.000041700,GCF_003394105.1_Staphylococcus_aureus_WCH-SK2:0.000041729)0.214:0.000000005)0.844:0.000041701,((GCF_900475055.1_Staphylococcus_aureus_NCTC11940:0.0,GCF_900607275.1_Staphylococcus_aureus_BPH2070:0.0):0.000000005,(GCF_900607305.1_Staphylococcus_aureus_BPH2056:0.000041701,(GCF_000145595.1_Staphylococcus_aureus_JKD6008:0.000041702,(GCF_900607245.1_Staphylococcus_aureus_JKD6009:0.0,GCF_900607295.1_Staphylococcus_aureus:0.0):0.000000005)0.915:0.000083405)0.922:0.000000005)0.941:0.000000005)0.937:0.000083403)0.937:0.000000005,(((GCF_000027045.1_Staphylococcus_aureus_TW20:0.000000005,(GCF_001641025.1_Staphylococcus_aureus_V521:0.000083404,(GCF_900607265.1_Staphylococcus_aureus_BPH2003:0.000041702,GCF_900620245.1_Staphylococcus_aureus_BPH2947:0.000000005)0.918:0.000083406)0.946:0.000000005)0.889:0.000000005,((((GCF_002895385.1_Staphylococcus_aureus_MRSA107:0.000083411,GCF_000485885.1_Staphylococcus_aureus_Z172:0.000208547)0.919:0.000000005,(GCF_003264775.1_Staphylococcus_aureus_CMRSA-3:0.000041810,GCF_004136255.1_Staphylococcus_aureus_M48:0.000083411)0.900:0.000000005)0.000:0.000000005,GCF_002097595.2_Staphylococcus_aureus_M92:0.000000005)0.856:0.000000005,GCF_003264815.1_Staphylococcus_aureus_CMRSA-6:0.000041706)0.918:0.000041731)0.883:0.000083405,((GCF_000418345.1_Staphylococcus_aureus_Bmb9393:0.000083453,(GCF_001515665.1_Staphylococcus_aureus_Gv51:0.000041702,((GCF_001515765.1_Staphylococcus_aureus_HC1335:0.000000005,(GCF_001515685.1_Staphylococcus_aureus_Be62:0.000000005,GCF_001515705.1_Staphylococcus_aureus_Gv88:0.000042159)1.000:0.000000005)1.000:0.000000005,(GCF_000769575.1_Staphylococcus_aureus_Gv69:0.000000005,GCF_001515745.1_Staphylococcus_aureus_HC1340:0.000000005)0.936:0.000041702)0.188:0.000000005)0.768:0.000041680)0.846:0.000083449,GCF_000204665.1_Staphylococcus_aureus_T0131:0.000250414)0.881:0.000000005)0.766:0.000000006)0.906:0.000000005)0.989:0.000286381,(GCF_013836745.1_Staphylococcus_aureus_128254:0.000000005,(GCF_009857055.1_Staphylococcus_aureus_RJ1267:0.000041730,GCF_013836525.1_Staphylococcus_aureus_110900:0.000000005)0.862:0.000041700)0.751:0.000047315)0.365:0.000083378,((((((GCF_900323905.1_Staphylococcus_aureus:0.0,GCF_900324045.1_Staphylococcus_aureus:0.0,GCF_900324065.1_Staphylococcus_aureus:0.0):0.000041726,(GCF_012044215.1_Staphylococcus_aureus_PMB179-1:0.000208517,((GCF_001611405.1_Staphylococcus_aureus_ST20130938:0.0,GCF_001611425.1_Staphylococcus_aureus_ST20130939:0.0,GCF_003354865.1_Staphylococcus_aureus_45:0.0,GCF_003354925.1_Staphylococcus_aureus_135:0.0):0.000000005,((GCF_001611325.1_Staphylococcus_aureus_ST20130940:0.0,GCF_001611345.1_Staphylococcus_aureus_ST20130941:0.0):0.000125103,GCF_009912855.1_Staphylococcus_aureus_UP_620:0.000125102)0.971:0.000000005)0.249:0.000000006)0.527:0.000000005)0.972:0.000250354,(GCF_009912295.1_Staphylococcus_aureus_UP_1539:0.000125099,(GCF_001656045.1_Staphylococcus_aureus_08-02119:0.000041698,GCF_009912415.1_Staphylococcus_aureus_UP_1484:0.000041701)0.899:0.000000005)0.868:0.000083298)0.995:0.000467731,((GCF_009769095.1_Staphylococcus_aureus_NCCP_16830:0.000169297,(GCF_009912195.1_Staphylococcus_aureus_UP_1278:0.000041707,(s9-S-aureus:0.000208686,GCF_009912535.1_Staphylococcus_aureus_UP_1150:0.000208552)0.942:0.000000005)0.915:0.000000005)0.999:0.000697895,((((GCF_007726465.1_Staphylococcus_aureus_B2-7A:0.000083444,GCF_013307085.1_Staphylococcus_aureus_MJ015:0.000083446)0.768:0.000041684,(GCF_001656075.1_Staphylococcus_aureus_08-02300:0.000125107,GCF_009912355.1_Staphylococcus_aureus_UP_1239:0.000125113)0.738:0.000000006)0.999:0.000667863,(GCF_011035105.1_Staphylococcus_aureus_M2024:0.000041719,GCF_012974825.1_Staphylococcus_aureus_MJ163:0.000168865)0.998:0.000500822)0.998:0.000553398,((GCF_000828035.1_Staphylococcus_aureus_DAR4145:0.000000005,(GCF_005705815.1_Staphylococcus_aureus_Lr6:0.000125095,(GCF_005707335.1_Staphylococcus_aureus_Lr3:0.000000005,GCF_005707015.1_Staphylococcus_aureus_R50:0.000041696)0.824:0.000000005)0.834:0.000041735)1.000:0.000653722,((((GCF_009912015.1_Staphylococcus_aureus_UP_1500:0.000083339,GCF_009912095.1_Staphylococcus_aureus_UP_1209:0.000250201)1.000:0.001107995,(((GCF_013305885.1_Staphylococcus_aureus_14638:0.0,GCF_013305905.1_Staphylococcus_aureus_14640:0.0):0.000255065,GCF_003203675.1_Staphylococcus_aureus_AR_0220:0.000042593)0.903:0.000084960,((((GCF_003203655.1_Staphylococcus_aureus_AR_0222:0.000166823,(GCF_002633805.1_Staphylococcus_aureus_CFSAN007850:0.000000005,((GCF_009739675.1_Staphylococcus_aureus_P2D8C1:0.0,GCF_009739695.1_Staphylococcus_aureus_P2D1C1:0.0,GCF_009739715.1_Staphylococcus_aureus_P2D15C1:0.0):0.000000005,(GCF_009739735.1_Staphylococcus_aureus_P1D9C1:0.0,GCF_009739755.1_Staphylococcus_aureus_P1D8C2:0.0,GCF_009739775.1_Staphylococcus_aureus_P1D8C1:0.0,GCF_009739795.1_Staphylococcus_aureus_P1D7C1:0.0,GCF_009739825.1_Staphylococcus_aureus_P1D5C1:0.0,GCF_009739845.1_Staphylococcus_aureus_P1D1C1:0.0,GCF_009739865.1_Staphylococcus_aureus_P1D14C1:0.0,GCF_009739885.1_Staphylococcus_aureus_P1D12C1:0.0,GCF_009740205.1_Staphylococcus_aureus_P1D5C2:0.0):0.000084962)0.935:0.000127450)0.437:0.000000006)0.865:0.000000006,((((((GCF_002633865.1_Staphylococcus_aureus_CFSAN007894:0.0,GCF_009650155.1_Staphylococcus_aureus_CFSAN007894:0.0):0.000125113,GCF_002204555.1_Staphylococcus_aureus_ISU935:0.000208530)0.167:0.000000005,GCF_001281145.1_Staphylococcus_aureus_SA564:0.000083406)0.000:0.000000005,(((GCF_001640885.1_Staphylococcus_aureus_ZJ5499:0.000083403,GCF_010669265.1_Staphylococcus_aureus_SR153:0.000000005)0.874:0.000041701,(((GCF_001640905.1_Staphylococcus_aureus_NCCP14558:0.000000005,(GCF_006088835.1_Staphylococcus_aureus_aureus:0.000125104,(GCF_001640925.1_Staphylococcus_aureus_NCCP14562:0.000041698,(GCF_003945405.1_Staphylococcus_aureus_TUM9458:0.0,GCF_003945425.1_Staphylococcus_aureus_TUM9463:0.0):0.000000005)0.821:0.000000005)0.918:0.000041727)0.736:0.000041700,((GCF_001725965.1_Staphylococcus_aureus_FORC_027:0.000083619,GCF_003351925.1_Staphylococcus_aureus_FORC_062:0.000126001)0.965:0.000167240,((GCF_000009665.1_Staphylococcus_aureus_Mu50:0.0,GCF_000010445.1_Staphylococcus_aureus_Mu3:0.0):0.000041724,(GCF_001019435.2_Staphylococcus_aureus_FDAARGOS_25:0.0,GCF_001019495.2_Staphylococcus_aureus_FDAARGOS_40:0.0,GCF_003193705.1_Staphylococcus_aureus_AR_0219:0.0):0.000000006)0.771:0.000041699)0.320:0.000041704)0.866:0.000000005,((GCF_008620175.1_Staphylococcus_aureus_KUH180129:0.000208503,((GCF_008619075.1_Staphylococcus_aureus_KUN1163:0.000000005,GCF_008620055.1_Staphylococcus_aureus_KUH180062:0.000041696)0.946:0.000083402,(GCF_009176765.1_Staphylococcus_aureus_KG-03:0.000041702,(GCF_009176785.1_Staphylococcus_aureus_KG-18:0.0,GCF_009176875.1_Staphylococcus_aureus_KG-22:0.0):0.000000005)0.908:0.000083402)0.773:0.000000005)0.917:0.000083460,(GCF_000009645.1_Staphylococcus_aureus_N315:0.000041728,GCF_001019305.2_Staphylococcus_aureus_FDAARGOS_9:0.000000005)0.865:0.000083406)0.887:0.000000006)0.805:0.000000005)0.837:0.000041702,GCF_009913055.1_Staphylococcus_aureus_UP_296:0.000083408)0.887:0.000000005)1.000:0.000000006,((((((GCF_001548415.1_Staphylococcus_aureus_MI:0.000129801,GCF_003031485.1_Staphylococcus_aureus_CC5:0.000166821)0.903:0.000000005,((GCF_903932595.1_Staphylococcus_aureus:0.0,GCF_903932605.1_Staphylococcus_aureus:0.0):0.000166820,((GCF_000382965.1_Staphylococcus_aureus_ST228:0.0,GCF_000382985.1_Staphylococcus_aureus_ST228:0.0,GCF_000383005.1_Staphylococcus_aureus_ST228:0.0,GCF_000967325.1_Staphylococcus_aureus_ST228:0.0,GCF_000967345.1_Staphylococcus_aureus_ST228:0.0,GCF_000967365.1_Staphylococcus_aureus_ST228:0.0,GCF_000967385.1_Staphylococcus_aureus_ST228:0.0,GCF_000967405.1_Staphylococcus_aureus_ST228:0.0):0.000000006,(GCF_003354565.1_Staphylococcus_aureus_187:0.0,GCF_003354585.1_Staphylococcus_aureus_629:0.0,GCF_003354705.1_Staphylococcus_aureus_61:0.0,GCF_003354765.1_Staphylococcus_aureus_191:0.0,GCF_003354985.1_Staphylococcus_aureus_628:0.0):0.000042008)0.861:0.000083962)0.885:0.000083407)0.764:0.000000005,(GCF_000253135.1_Staphylococcus_aureus:0.000084947,GCF_900620225.1_Staphylococcus_aureus_BPH2819:0.000125105)0.947:0.000000005)0.895:0.000000005,GCF_900017775.1_Staphylococcus_aureus_NZAK3:0.000041806)0.906:0.000041728,(GCF_001278745.1_Staphylococcus_aureus_HOU1444-VR:0.000126233,GCF_009911835.1_Staphylococcus_aureus_UP_1632:0.000083414)0.792:0.000083421)0.785:0.000000005,(((GCF_001019205.2_Staphylococcus_aureus_FDAARGOS_48:0.0,GCF_001019255.2_Staphylococcus_aureus_FDAARGOS_1:0.0):0.000083406,(GCF_005707215.1_Staphylococcus_aureus_Lr12:0.000085012,((GCF_001558795.2_Staphylococcus_aureus_FDAARGOS_159:0.000000005,GCF_003194405.1_Staphylococcus_aureus_CHU15-056:0.000166821)0.919:0.000083408,(GCF_001618305.1_Staphylococcus_aureus_RIVM6519:0.000083412,GCF_003073775.1_Staphylococcus_aureus_AR462:0.000166818)0.790:0.000041707)0.141:0.000000006)0.932:0.000083407)0.721:0.000000005,(GCF_012044475.1_Staphylococcus_aureus_PMB196-1:0.000211418,((GCF_001019575.2_Staphylococcus_aureus_FDAARGOS_47:0.000000005,GCF_004785995.1_Staphylococcus_aureus_WCUH29:0.000085016)0.941:0.000127451,(GCF_013004085.1_Staphylococcus_aureus_SA01:0.000250450,(GCF_000024585.1_Staphylococcus_aureus_ED98:0.000000005,(GCF_007726495.1_Staphylococcus_aureus_B2-15A:0.0,GCF_007726525.1_Staphylococcus_aureus_B4-59C:0.0,GCF_007726545.1_Staphylococcus_aureus_B8-13D:0.0,GCF_007726565.1_Staphylococcus_aureus_B3-17D:0.0):0.000083454)0.406:0.000041695)0.972:0.000208620)0.768:0.000041699)0.249:0.000000005)0.911:0.000041703)0.918:0.000000005)1.000:0.000000005,(GCF_000597965.1_Staphylococcus_aureus_502A:0.0,GCF_001018775.2_Staphylococcus_aureus_FDAARGOS_14:0.0,GCF_009911855.1_Staphylococcus_aureus_UP_1433:0.0):0.000000005)1.000:0.000000005)0.924:0.000000005,(((((GCF_003991015.1_Staphylococcus_aureus_USA_100:0.000042476,GCF_003431365.1_Staphylococcus_aureus_CFBR-105:0.000084958)0.265:0.000000005,(GCF_003194005.1_Staphylococcus_aureus_AR_0469:0.000000005,(GCF_003203635.1_Staphylococcus_aureus_AR_0228:0.000765565,(GCF_003194025.1_Staphylococcus_aureus_AR_0215:0.000042477,((GCF_001975005.1_Staphylococcus_aureus_UCI62:0.000084950,(GCF_000969225.1_Staphylococcus_aureus_FCFHV36:0.000042474,((GCF_000017125.1_Staphylococcus_aureus_JH1:0.000000006,(GCF_000016805.1_Staphylococcus_aureus_JH9:0.000000005,GCF_003330905.1_Staphylococcus_aureus_AR_474:0.000043295)0.940:0.000086531)0.822:0.000043266,(GCF_013305955.1_Staphylococcus_aureus_14505:0.000042765,GCF_013307025.1_Staphylococcus_aureus_14507:0.000000005)0.792:0.000042765)0.756:0.000000005)0.609:0.000000005)0.859:0.000042505,((GCF_005890035.1_Staphylococcus_aureus_D592-HR:0.0,GCF_005954685.1_Staphylococcus_aureus_D592:0.0):0.000042503,GCF_004208595.1_Staphylococcus_aureus_592:0.000000005)0.854:0.000084955)0.860:0.000000005)0.000:0.000000005)0.000:0.000000005)1.000:0.000000005)0.900:0.000000005,GCF_001975045.1_Staphylococcus_aureus_UCI_28:0.000042477)0.810:0.000042478,((GCF_003073655.1_Staphylococcus_aureus_AR465:0.0,GCF_003203615.1_Staphylococcus_aureus_AR_0468:0.0):0.000000005,GCF_003193885.1_Staphylococcus_aureus_AR_0467:0.000254906)0.809:0.000042478)0.750:0.000042480,GCF_003073715.1_Staphylococcus_aureus_AR461:0.000255798)0.765:0.000042475)0.000:0.000000006,(((GCF_009913135.1_Staphylococcus_aureus_UP_1525:0.000042478,GCF_009913195.1_Staphylococcus_aureus_UP_1442:0.000042477)0.000:0.000000005,(GCF_009913015.1_Staphylococcus_aureus_UP_844:0.000000005,((GCF_009913155.1_Staphylococcus_aureus_UP_1322:0.000084960,GCF_000025145.1_Staphylococcus_aureus_04-02981:0.000042505)0.328:0.000000006,(GCF_009913095.1_Staphylococcus_aureus_UP_1405:0.000042479,(GCF_009912975.1_Staphylococcus_aureus_UP_419:0.000000005,(GCF_009912995.1_Staphylococcus_aureus_UP_774:0.000042477,GCF_009913175.1_Staphylococcus_aureus_UP_1106:0.000084955)0.500:0.000000005)0.864:0.000000005)0.862:0.000042477)0.000:0.000000005)0.000:0.000000005)0.835:0.000000005,GCF_009912895.1_Staphylococcus_aureus_UP_1435:0.000085540)0.836:0.000042478)0.321:0.000000005)1.000:0.000729522)0.779:0.000189172,(((GCF_008619595.1_Staphylococcus_aureus_KUH140087:0.033586625,(((GCF_900635095.1_Staphylococcus_aureus_NCTC8317:0.000042284,((GCF_001611365.1_Staphylococcus_aureus_ST20130942:0.0,GCF_001611385.1_Staphylococcus_aureus_ST20130943:0.0):0.000041992,(GCF_009913035.1_Staphylococcus_aureus_UP_274:0.000083416,GCF_009912555.1_Staphylococcus_aureus_UP_883:0.000083419)0.759:0.000000005)0.781:0.000041706)1.000:0.000754611,(GCF_900474555.1_Staphylococcus_aureus_NCTC13137:0.000875553,((GCF_007998145.1_Staphylococcus_aureus_X22:0.001286679,((GCF_003186105.1_Staphylococcus_aureus_MOK063:0.000208517,GCF_003186125.1_Staphylococcus_aureus_MOK042:0.000460422)0.847:0.000083379,(((GCF_011032785.1_Staphylococcus_aureus_SA1428:0.000375341,((GCF_001548295.1_Staphylococcus_aureus_FDA209P:0.000041728,(GCF_002025145.1_Staphylococcus_aureus_ATCC_6538:0.000041702,GCF_900635505.1_Staphylococcus_aureus_NCTC4163:0.000000005)0.851:0.000000005)0.941:0.000125111,GCF_900635305.1_Staphylococcus_aureus_NCTC4137:0.000083393)0.627:0.000000005)0.848:0.000041722,(GCF_900474755.1_Staphylococcus_aureus_NCTC10344:0.000000005,GCF_900635285.1_Staphylococcus_aureus_NCTC7121:0.000084439)0.903:0.000125084)0.516:0.000000005,(GCF_900474665.1_Staphylococcus_aureus_NCTC9752:0.000291890,GCF_900474675.1_Staphylococcus_aureus_NCTC3761:0.000083386)0.872:0.000000005)0.771:0.000000005)0.989:0.000340633)0.706:0.000129073,((GCF_900474715.1_Staphylococcus_aureus_NCTC6136:0.000169733,(GCF_002952015.1_Staphylococcus_aureus_K5:0.000170624,(GCF_002850395.1_Staphylococcus_aureus_K17:0.000000005,GCF_002850415.1_Staphylococcus_aureus_K18:0.000000005)0.939:0.000164829)0.976:0.000209596)0.759:0.000041934,((GCF_009912055.1_Staphylococcus_aureus_UP_1612:0.000041699,(GCF_001027045.1_Staphylococcus_aureus_RKI4:0.000000005,(GCF_009912755.1_Staphylococcus_aureus_UP_522:0.000041698,GCF_009912775.1_Staphylococcus_aureus_UP_644:0.000041699)0.893:0.000000005)0.944:0.000000006)0.973:0.000166822,(GCF_003030225.1_Staphylococcus_aureus_CFSAN018750:0.000000006,(GCF_001298325.2_Staphylococcus_aureus_BA01611:0.000041703,(GCF_003432345.1_Staphylococcus_aureus_NX-T55:0.0,GCF_003432365.1_Staphylococcus_aureus_QD-CD9:0.0,GCF_004136655.1_Staphylococcus_aureus_S57:0.0):0.000000005)0.984:0.000208525)0.795:0.000041713)0.728:0.000038590)0.993:0.000492852)0.531:0.000131919)0.431:0.000081489)0.754:0.000080278,((GCF_002803885.1_Staphylococcus_aureus_55-99-44:0.000204448,GCF_900004855.1_Staphylococcus_aureus_B155:0.000129136)1.000:0.003589538,(GCF_013187685.1_Staphylococcus_aureus_Smith:0.001509618,(GCF_900474695.1_Staphylococcus_aureus_NCTC5663:0.001105592,(GCF_000009005.1_Staphylococcus_aureus_RF122:0.000395597,GCF_900474535.1_Staphylococcus_aureus_NCTC7485:0.000315016)1.000:0.002487342)0.606:0.000127906)1.000:0.000865749)1.000:0.000924192)0.948:0.001388905)0.956:0.001390364,(GCF_005706855.1_Staphylococcus_aureus_Lr2:0.000127451,((GCF_004153365.1_Staphylococcus_aureus_VB31683:0.000370993,(GCF_003184985.1_Staphylococcus_aureus_IT1-S:0.0,GCF_003185005.1_Staphylococcus_aureus_IT4-R:0.0):0.000212444)0.612:0.000000005,(GCF_002786535.1_Staphylococcus_aureus_EDCC5464:0.000170076,(((GCF_000284535.1_Staphylococcus_aureus_HO_5096_0412:0.000000005,GCF_900620235.1_Staphylococcus_aureus_BPH2900:0.000042774)0.846:0.000042790,((GCF_013008375.1_Staphylococcus_aureus_EDCC5398:0.000128349,GCF_001018835.2_Staphylococcus_aureus_FDAARGOS_19:0.000000005)0.839:0.000042761,GCF_900635905.1_Staphylococcus_aureus_NCTC13616:0.000000005)0.587:0.000000005)0.891:0.000085558,(GCF_000695215.1_Staphylococcus_aureus_H-EMRSA-15:0.000000005,GCF_900635245.1_Staphylococcus_aureus_NCTC13142:0.000000005)0.752:0.000042482)0.940:0.000127403)0.430:0.000042463)0.892:0.000000005)1.000:0.008936395)1.000:0.001948506,(GCF_000144955.1_Staphylococcus_aureus_JKD6159:0.002406930,(((GCF_009731595.1_Staphylococcus_aureus_Tokyo12480:0.000346173,(GCF_003609855.1_Staphylococcus_aureus_JP02758:0.001166359,(((GCF_004026165.1_Staphylococcus_aureus_PCFH-226:0.000084968,GCF_004026185.1_Staphylococcus_aureus_PCFA-221:0.000000005)0.863:0.000042481,(((((GCF_005931055.2_Staphylococcus_aureus_GD1696:0.000125139,GCF_008462245.1_Staphylococcus_aureus_GD1706:0.000125136)0.787:0.000041689,GCF_005931015.2_Staphylococcus_aureus_GD487:0.000250257)0.922:0.000000005,((GCF_005931035.2_Staphylococcus_aureus_GD1108:0.000083413,(GCF_000296595.1_Staphylococcus_aureus_08BA02176:0.000083903,GCF_900324235.1_Staphylococcus_aureus:0.000041705)0.124:0.000000005)0.000:0.000000005,(GCF_007726325.1_Staphylococcus_aureus_B3-14B:0.000166831,GCF_002089035.2_Staphylococcus_aureus_293G:0.000083411)0.956:0.000000005)0.000:0.000000005)0.000:0.000000005,(GCF_003029645.1_Staphylococcus_aureus_CFSAN064038:0.000041705,GCF_900324275.1_Staphylococcus_aureus:0.000083412)0.918:0.000000005)0.000:0.000000005,(((GCF_900324245.1_Staphylococcus_aureus:0.0,GCF_900324305.1_Staphylococcus_aureus:0.0,GCF_900324325.1_Staphylococcus_aureus:0.0):0.000041706,((GCF_900324215.1_Staphylococcus_aureus:0.0,GCF_900324225.1_Staphylococcus_aureus:0.0,GCF_900324255.1_Staphylococcus_aureus:0.0,GCF_900324365.1_Staphylococcus_aureus:0.0,GCF_900324385.1_Staphylococcus_aureus:0.0,GCF_900324405.1_Staphylococcus_aureus:0.0):0.000000005,GCF_900324265.1_Staphylococcus_aureus:0.000000005)0.866:0.000000005)0.839:0.000041704,(((GCF_900324285.1_Staphylococcus_aureus:0.0,GCF_900324295.1_Staphylococcus_aureus:0.0,GCF_900324315.1_Staphylococcus_aureus:0.0):0.000000005,((GCF_000009585.1_Staphylococcus_aureus_type_strain_ST398:0.000041704,GCF_900324205.1_Staphylococcus_aureus:0.000041705)0.886:0.000000005,(GCF_900324355.1_Staphylococcus_aureus:0.000041705,(GCF_900324345.1_Staphylococcus_aureus:0.0,GCF_900324415.1_Staphylococcus_aureus:0.0):0.000083411)0.935:0.000000005)0.000:0.000000005)0.940:0.000000005,(GCF_900324335.1_Staphylococcus_aureus:0.000000005,(GCF_001465675.1_Staphylococcus_aureus_RIVM1607:0.000041734,GCF_002025125.1_Staphylococcus_aureus_08S00974:0.000083411)0.610:0.000000005)0.916:0.000041705)0.853:0.000041704)0.851:0.000000005)0.785:0.000000006)0.886:0.000000005,(GCF_001465635.1_Staphylococcus_aureus_RIVM1295:0.000208551,(GCF_001465755.1_Staphylococcus_aureus_RIVM3897:0.000125141,((((GCF_001887075.1_Staphylococcus_aureus_LA-MRSA_ST398:0.000041707,GCF_002204575.1_Staphylococcus_aureus_ISU926:0.000000005)0.873:0.000041708,GCF_003111745.1_Staphylococcus_aureus_PTDrAP2:0.000041708)0.907:0.000000005,(GCF_002089055.1_Staphylococcus_aureus_GD5:0.000041881,GCF_002089075.2_Staphylococcus_aureus_GD705:0.000041707)0.885:0.000000005)0.000:0.000000005,(GCF_002089095.2_Staphylococcus_aureus_GD1677:0.000083418,GCF_002089115.2_Staphylococcus_aureus_GD1539:0.000125126)0.921:0.000000005)0.000:0.000000005)0.448:0.000000005)0.849:0.000041734)0.972:0.000252582)0.998:0.000635406)1.000:0.001081455,((GCF_009913075.1_Staphylococcus_aureus_UP_322:0.000042484,((GCF_009912595.1_Staphylococcus_aureus_UP_1033:0.000084972,(((((GCF_009912835.1_Staphylococcus_aureus_UP_462:0.000083417,((GCF_003354685.1_Staphylococcus_aureus_277:0.0,GCF_003354785.1_Staphylococcus_aureus_85:0.0):0.000083415,GCF_004421085.1_Staphylococcus_aureus_04-002:0.000251677)0.767:0.000000005)0.857:0.000041706,(GCF_009912075.1_Staphylococcus_aureus_UP_1654:0.000166840,GCF_002633785.1_Staphylococcus_aureus_CFSAN007847:0.000208556)0.986:0.000000005)0.000:0.000000005,(((GCF_009912155.1_Staphylococcus_aureus_UP_1559:0.000041705,GCF_009728775.1_Staphylococcus_aureus_ST20130945:0.000000006)0.000:0.000000005,(GCF_009728755.1_Staphylococcus_aureus_ST20130944:0.0,GCF_900635335.1_Staphylococcus_aureus_NCTC11965:0.0):0.000000005)0.000:0.000000005,(((GCF_003031425.1_Staphylococcus_aureus_CFSAN007896:0.000083413,GCF_009913215.1_Staphylococcus_aureus_UP_338:0.000166823)0.775:0.000041702,GCF_009912715.1_Staphylococcus_aureus_UP_818:0.000250277)0.921:0.000000005,((((GCF_003354625.1_Staphylococcus_aureus_468:0.0,GCF_003354725.1_Staphylococcus_aureus_143:0.0,GCF_003354745.1_Staphylococcus_aureus_466:0.0):0.000000005,GCF_009912675.1_Staphylococcus_aureus_UP_764:0.000166828)0.849:0.000041704,GCF_009912795.1_Staphylococcus_aureus_UP_248:0.000125123)0.907:0.000000005,(GCF_009912475.1_Staphylococcus_aureus_UP_1352:0.000251191,GCF_009912435.1_Staphylococcus_aureus_UP_1452:0.000125121)0.939:0.000000005)1.000:0.000000006)1.000:0.000000005)1.000:0.000000005)0.000:0.000000006,((GCF_000772025.1_Staphylococcus_aureus_FORC_001:0.000083414,GCF_900637155.1_Staphylococcus_aureus_NCTC13811:0.000041707)0.792:0.000041704,GCF_009912035.1_Staphylococcus_aureus_UP_1572:0.000208532)0.924:0.000000005)0.000:0.000000005,(((GCF_000011505.1_Staphylococcus_aureus_MRSA252:0.0,GCF_900478245.1_Staphylococcus_aureus_NCTC13277:0.0):0.000083450,(GCF_013467165.1_Staphylococcus_aureus_WKZ-1:0.0,GCF_013467405.1_Staphylococcus_aureus_WKZ-2:0.0):0.000083452)0.778:0.000041687,GCF_001018975.2_Staphylococcus_aureus_FDAARGOS_30:0.000084970)0.891:0.000000005)0.948:0.000000005)0.972:0.000125117,((GCF_003193745.1_Staphylococcus_aureus_AR_0470:0.000210103,GCF_009912735.1_Staphylococcus_aureus_UP_678:0.000375439)0.997:0.000000005,((GCF_000756205.1_Staphylococcus_aureus_ATCC_25923:0.0,GCF_002202075.1_Staphylococcus_aureus_Seattle_1945:0.0,GCF_002202095.1_Staphylococcus_aureus_Seattle_1945:0.0):0.000125125,(((GCF_001956755.1_Staphylococcus_aureus_SJTUF_J27:0.000041704,GCF_003030065.1_Staphylococcus_aureus_CFSAN018749:0.000000005)0.982:0.000208533,(GCF_000953255.1_Staphylococcus_aureus_ILRI_Eymole1_1:0.000186519,(GCF_000160335.2_Staphylococcus_aureus_55_2053:0.000060373,(GCF_003855575.1_Staphylococcus_aureus_80wphwpl_v1:0.0,GCF_003944865.1_Staphylococcus_aureus_80wphwpl:0.0):0.000066453)0.889:0.000125185)0.893:0.000108156)0.770:0.000000005,(GCF_003827915.1_Staphylococcus_aureus_FDAARGOS_504:0.000083967,(GCF_000159535.2_Staphylococcus_aureus_MRSA_TCH60:0.000042841,GCF_001019395.2_Staphylococcus_aureus_FDAARGOS_20:0.000000005)0.783:0.000041703)0.951:0.000125116)0.850:0.000041706)0.923:0.000000005)0.906:0.000000005)0.797:0.000000005)1.000:0.001421024,(GCF_900474565.1_Staphylococcus_aureus_NCTC8726:0.001276118,(GCF_001307235.1_Staphylococcus_aureus_JS395:0.000710784,(GCF_000412775.1_Staphylococcus_aureus_CA-347:0.000168543,((GCF_008330585.1_Staphylococcus_aureus_CFSAN082783:0.000250803,s42-S-aureus:0.000417696)0.837:0.000000005,(GCF_003073635.1_Staphylococcus_aureus_AR466:0.000125141,(((GCF_002633765.1_Staphylococcus_aureus_CFSAN007835:0.000125143,((GCF_900323925.1_Staphylococcus_aureus:0.0,GCF_900323955.1_Staphylococcus_aureus:0.0,GCF_900323965.1_Staphylococcus_aureus:0.0):0.000208723,((GCF_009912255.1_Staphylococcus_aureus_UP_926:0.000333770,(GCF_009912635.1_Staphylococcus_aureus_UP_490:0.000125163,(GCF_003073755.1_Staphylococcus_aureus_AR464:0.000041716,GCF_009911815.1_Staphylococcus_aureus_UP_1522:0.000000005)0.761:0.000041714)0.944:0.000125158)0.957:0.000000005,(GCF_009912455.1_Staphylococcus_aureus_UP_1108:0.000125151,(GCF_009912695.1_Staphylococcus_aureus_UP_719:0.000166881,GCF_009912875.1_Staphylococcus_aureus_UP_591:0.000083434)0.764:0.000041716)0.921:0.000000005)0.942:0.000000005)0.767:0.000041719)0.863:0.000083438,(GCF_001594205.1_Staphylococcus_aureus_MCRF184:0.000166862,(GCF_009912375.1_Staphylococcus_aureus_UP_1073:0.000292024,GCF_009912815.1_Staphylococcus_aureus_UP_378:0.000208598)0.881:0.000000005)0.000:0.000000006)0.000:0.000000005,((GCF_009912495.1_Staphylococcus_aureus_UP_1186:0.000083431,GCF_009913115.1_Staphylococcus_aureus_UP_1097:0.000000005)0.921:0.000083426,GCF_003193765.1_Staphylococcus_aureus_AR_0471:0.000250293)0.955:0.000000005)0.895:0.000000005)0.728:0.000041226)0.411:0.000083377)0.995:0.000499096)0.958:0.000306136)0.999:0.000613506)0.285:0.000166914)0.773:0.000262403,(((((GCF_900635315.1_Staphylococcus_aureus_NCTC9555:0.000042383,GCF_900636695.1_Staphylococcus_aureus_NCTC1803:0.000084390)0.825:0.000042171,(GCF_900636335.1_Staphylococcus_aureus_NCTC7988:0.000042167,((GCF_003955945.1_Staphylococcus_aureus_O267:0.000042167,(GCF_004772215.1_Staphylococcus_aureus_O268:0.000084338,GCF_000210315.1_Staphylococcus_aureus_ED133:0.000049348)0.228:0.000000005)0.858:0.000048566,(GCF_003490125.1_Staphylococcus_aureus_O17:0.0,GCF_004771515.1_Staphylococcus_aureus_B119:0.0):0.000126508)0.436:0.000000005)0.136:0.000000005)1.000:0.000764393,((GCF_001444345.1_Staphylococcus_aureus_XQ:0.000216959,((GCF_003354545.1_Staphylococcus_aureus_27:0.0,GCF_003354905.1_Staphylococcus_aureus_78:0.0):0.000125170,((GCF_001018845.2_Staphylococcus_aureus_FDAARGOS_21:0.000000005,GCF_009912955.1_Staphylococcus_aureus_UP_426:0.000041717)0.847:0.000041719,(GCF_009912935.1_Staphylococcus_aureus_UP_551:0.000027072,(GCF_003354605.1_Staphylococcus_aureus_422:0.0,GCF_003354645.1_Staphylococcus_aureus_128:0.0):0.000212486)0.726:0.000014640)0.765:0.000041706)0.984:0.000269278)0.998:0.000748689,((GCF_003030085.1_Staphylococcus_aureus_CFSAN064037:0.000083440,((GCF_003627835.1_Staphylococcus_aureus_O326:0.0,GCF_004771975.1_Staphylococcus_aureus_O408:0.0):0.000584144,(GCF_000189455.2_Staphylococcus_aureus_O46:0.000292021,GCF_004797195.1_Staphylococcus_aureus_O82:0.000125126)0.861:0.000083427)0.765:0.000041741)1.000:0.000844398,(GCF_000237265.1_Staphylococcus_aureus_LGA251:0.000166891,GCF_004772175.1_Staphylococcus_aureus_O55:0.000125167)0.998:0.000616635)0.955:0.000285552)0.983:0.000405169)0.954:0.000304422,(GCF_000452385.2_Staphylococcus_aureus_Tager_104:0.000576069,((GCF_000462955.1_Staphylococcus_aureus_6850:0.000041885,(GCF_003609895.1_Staphylococcus_aureus_GN3:0.0,GCF_003609915.1_Staphylococcus_aureus_GN1:0.0):0.000083401)1.000:0.001091940,(((GCF_013046865.1_Staphylococcus_aureus_Guangzhou-SAU749:0.000130232,((GCF_000470845.1_Staphylococcus_aureus_SA957:0.0,GCF_006158985.1_Staphylococcus_aureus_S15:0.0,GCF_008330045.1_Staphylococcus_aureus_VGC1:0.0,GCF_013003945.1_Staphylococcus_aureus_HL20709:0.0):0.000000005,GCF_013046885.1_Staphylococcus_aureus_Guangzhou-SAU071:0.000041706)0.892:0.000000005)0.918:0.000041735,((GCF_000737615.1_Staphylococcus_aureus_SA268:0.000084433,(GCF_001456215.1_Staphylococcus_aureus_MS4:0.000089457,GCF_009684655.1_Staphylococcus_aureus_ZY05:0.000000005)0.819:0.000041710)0.923:0.000000005,(GCF_000237125.2_Staphylococcus_aureus_M013:0.000000005,GCF_002442975.1_Staphylococcus_aureus_HZW450:0.000041708)0.000:0.000000005)0.866:0.000000005)0.840:0.000041693,((GCF_000470865.1_Staphylococcus_aureus_SA40:0.000041736,GCF_001880265.1_Staphylococcus_aureus_SA40TW:0.000000005)0.859:0.000041709,((GCF_008693765.1_Staphylococcus_aureus_FDAARGOS_660:0.000166962,((GCF_004772055.1_Staphylococcus_aureus_O331:0.000041705,GCF_009912335.1_Staphylococcus_aureus_UP_1313:0.000083416)0.900:0.000000005,(GCF_002633845.1_Staphylococcus_aureus_CFSAN007883:0.000041707,GCF_003288395.1_Staphylococcus_aureus_AR_475:0.000041706)0.737:0.000000005)0.917:0.000000005)0.981:0.000166840,GCF_009914455.1_Staphylococcus_aureus_SAW1:0.000125131)0.746:0.000000005)0.403:0.000000005)1.000:0.000870878)0.908:0.000374744)0.995:0.000770964)0.481:0.000105088,GCF_009912115.1_Staphylococcus_aureus_UP_794:0.001402041)0.367:0.000147742)1.000:0.001029788)0.990:0.000426604)0.905:0.000259225)0.594:0.000083137,((GCF_007826355.1_Staphylococcus_aureus_NP66:0.000456040,((((GCF_013415955.1_Staphylococcus_aureus_08-028:0.000171603,(((GCF_007185035.1_Staphylococcus_aureus_JRA307:0.000166810,GCF_007813675.1_Staphylococcus_aureus_13:0.000166804)0.979:0.000000005,(GCF_000011265.1_Staphylococcus_aureus_MW2:0.0,GCF_003573835.1_Staphylococcus_aureus_JMUB3031:0.0):0.000000005)0.918:0.000000005,(((GCF_000011525.1_Staphylococcus_aureus_MSSA476:0.0,GCF_001018645.2_Staphylococcus_aureus_FDAARGOS_2:0.0):0.000041705,GCF_002209325.1_Staphylococcus_aureus_FORC_045:0.000255200)0.810:0.000083414,((GCF_003957315.1_Staphylococcus_aureus_PMB_64-1:0.000084398,GCF_900620215.1_Staphylococcus_aureus_BPH2760:0.000166909)0.903:0.000125112,(GCF_002633825.1_Staphylococcus_aureus_CFSAN007851:0.000083403,((GCF_001019125.2_Staphylococcus_aureus_FDAARGOS_43:0.0,GCF_001019535.2_Staphylococcus_aureus_FDAARGOS_42:0.0):0.000000005,((GCF_001879545.1_Staphylococcus_aureus_FORC_026:0.0,GCF_003952625.1_Staphylococcus_aureus_PMB_81-4:0.0):0.000041701,GCF_002795285.1_Staphylococcus_aureus_USA400-0051:0.000000005)0.000:0.000000005)0.918:0.000000005)0.848:0.000000005)0.774:0.000041723)0.879:0.000000006)0.758:0.000000005)0.984:0.000388044,(GCF_013363895.1_Staphylococcus_aureus_Dresden-275757:0.000166823,(GCF_001457495.1_Staphylococcus_aureus_NCTC13435:0.000000005,(GCF_000239235.1_Staphylococcus_aureus_11819-97:0.000041701,GCF_001296985.1_Staphylococcus_aureus_GR2:0.000000005)0.854:0.000041725)0.717:0.000041676)0.996:0.000446463)0.811:0.000258896,(GCF_008619795.1_Staphylococcus_aureus_KUH140331:0.000083407,(GCF_003573855.1_Staphylococcus_aureus_JMUB1273:0.000041704,(GCF_002140115.1_Staphylococcus_aureus_FORC_039:0.000125143,GCF_003010875.1_Staphylococcus_aureus_FORC59:0.000041699)0.782:0.000041736)0.800:0.000000005)0.992:0.000498298)0.823:0.000206121,(GCF_003347055.1_Staphylococcus_aureus_FORC_061:0.000084301,((((((GCF_001549655.1_Staphylococcus_aureus_TMUS2126:0.0,GCF_001549675.1_Staphylococcus_aureus_TMUS2134:0.0):0.000000005,GCF_002214665.1_Staphylococcus_aureus_FORC_040:0.000125115)0.837:0.000041733,((GCF_001580495.1_Staphylococcus_aureus_FORC_012:0.0,GCF_003342735.1_Staphylococcus_aureus_E16SA093:0.0):0.000000005,(GCF_000463055.1_Staphylococcus_aureus_CN1:0.000041707,GCF_003342775.1_Staphylococcus_aureus_F17SA003:0.000041707)0.862:0.000000005)0.905:0.000000005)0.922:0.000083415,GCF_009912615.1_Staphylococcus_aureus_UP_830:0.000041708)0.097:0.000000005,(GCF_003193665.1_Staphylococcus_aureus_AR_0472:0.0,GCF_003193785.1_Staphylococcus_aureus_AR_0473:0.0):0.000125133)0.912:0.000041734,GCF_001717665.1_Staphylococcus_aureus_2148.N:0.000000005)0.883:0.000083443)0.999:0.000697219)0.688:0.000174502)0.665:0.000045620,(GCF_001986135.1_Staphylococcus_aureus_SR434:0.000041641,GCF_900096745.1_Staphylococcus_aureus_AUS0325:0.000208598)1.000:0.000750110)0.867:0.000085200)0.791:0.000054821)0.229:0.000086290)0.852:0.000203083)0.932:0.000169731)0.995:0.000576094,(((GCF_003425835.1_Staphylococcus_aureus_28:0.0,GCF_003425885.1_Staphylococcus_aureus_82:0.0):0.000125114,((((GCF_002356675.1_Staphylococcus_aureus_JH4899:0.0,GCF_008619235.1_Staphylococcus_aureus_KUH140013:0.0):0.000000005,(GCF_008619415.1_Staphylococcus_aureus_KUH140046:0.000083409,GCF_008619935.1_Staphylococcus_aureus_KUH180038:0.000083409)0.886:0.000083411)0.839:0.000041731,GCF_003031285.1_Staphylococcus_aureus_TF3198:0.000083412)0.751:0.000000005,GCF_009912915.1_Staphylococcus_aureus_UP_403:0.000041704)0.785:0.000041704)0.881:0.000083425,((((((GCF_001018725.2_Staphylococcus_aureus_FDAARGOS_10:0.0,GCF_001018735.2_Staphylococcus_aureus_FDAARGOS_12:0.0,GCF_001018915.2_Staphylococcus_aureus_FDAARGOS_27:0.0,GCF_001019415.2_Staphylococcus_aureus_FDAARGOS_24:0.0,GCF_001900185.1_Staphylococcus_aureus_HG001:0.0):0.000000005,(GCF_900475245.1_Staphylococcus_aureus_NCTC_8325:0.000041838,((GCF_001027105.1_Staphylococcus_aureus_DSM_20231:0.0,GCF_006094915.1_Staphylococcus_aureus_ATCC_12600:0.0):0.000041839,GCF_006364675.1_Staphylococcus_aureus_FDAARGOS_773:0.000000006)0.400:0.000041812)0.734:0.000000006)0.000:0.000000005,(GCF_003426145.1_Staphylococcus_aureus_MOZ66:0.000292727,GCF_001018805.1_Staphylococcus_aureus_FDAARGOS_15:0.000083622)0.826:0.000000006)0.000:0.000000005,GCF_000013425.1_Staphylococcus_aureus_NCTC_8325:0.000084762)1.000:0.000000005,((GCF_000245495.1_Staphylococcus_aureus_VC40:0.0,GCF_001018655.2_Staphylococcus_aureus_FDAARGOS_6:0.0):0.000000005,GCF_001019275.2_Staphylococcus_aureus_FDAARGOS_7:0.000041708)0.888:0.000083413)0.271:0.000000005,((GCF_003425545.1_Staphylococcus_aureus_199:0.0,GCF_003425915.1_Staphylococcus_aureus_64:0.0):0.000041705,GCF_009937785.1_Staphylococcus_aureus_UP_1591:0.000041709)0.891:0.000083415)0.874:0.000041707)0.857:0.000000005)0.930:0.000125196,(((GCF_003354665.1_Staphylococcus_aureus_165:0.0,GCF_003354945.1_Staphylococcus_aureus_545:0.0,GCF_003354965.1_Staphylococcus_aureus_546:0.0):0.000166949,(GCF_900092595.1_Staphylococcus_aureus:0.000000005,(GCF_000010465.1_Staphylococcus_aureus_Newman:0.000000005,(GCF_002310395.1_Staphylococcus_aureus_Newman_D2C:0.0,GCF_002310435.1_Staphylococcus_aureus_NYU_Newman:0.0):0.000041838)0.788:0.000041810)1.000:0.000000005)0.916:0.000083414,(GCF_002386245.1_Staphylococcus_aureus_FDAARGOS_412:0.000083615,((GCF_000012045.1_Staphylococcus_aureus_COL:0.0,GCF_000626615.2_Staphylococcus_aureus_FDAARGOS_5:0.0):0.000167285,GCF_006364775.1_Staphylococcus_aureus_FDAARGOS_766:0.000169286)0.888:0.000083627)1.000:0.000000006)0.770:0.000000005)0.428:0.000047273)0.766:0.000036104)0.759:0.000000005)0.851:0.000041732)0.896:0.000000005)0.000:0.000000005,(GCF_004193875.1_Staphylococcus_aureus_C3948:0.000042279,GCF_009911895.1_Staphylococcus_aureus_UP_967:0.000000005)0.836:0.000041706)0.367:0.000000005)0.823:0.000041705,(GCF_001046095.2_Staphylococcus_aureus_V2200:0.000000006,GCF_005885975.1_Staphylococcus_aureus_Col52-A5:0.000125196)0.901:0.000083415)0.574:0.000000005)0.819:0.000041705)0.911:0.000000005)0.000:0.000000005)1.000:0.000000005,(GCF_003203595.1_Staphylococcus_aureus_AR_0226:0.000041706,GCF_001021875.1_Staphylococcus_aureus_M121:0.000166830)0.919:0.000000005)0.000:0.000000005)0.000:0.000000005,(GCF_003193965.1_Staphylococcus_aureus_AR_0225:0.000041706,GCF_003193725.1_Staphylococcus_aureus_AR_0216:0.000041706)0.863:0.000000005)0.000:0.000000005,(GCF_002085525.1_Staphylococcus_aureus_JE2:0.000041705,(GCF_000013465.1_Staphylococcus_aureus_FPR3757:0.0,GCF_003073395.1_Staphylococcus_aureus_CIT:0.0,GCF_003073415.1_Staphylococcus_aureus_CAR:0.0,GCF_003073435.1_Staphylococcus_aureus_OXLIM:0.0):0.000250352)0.897:0.000000005);
